# Supplementary material for: Analysis of Potato Physiological and Molecular Adaptation in Response to Different Water and Nitrogen Combined Regimes
Source: Plants (Basel). 2023 Apr 17;12(8):1671. doi: 10.3390/plants12081671 (PMC10145361; doi:10.3390/plants12081671)
Supplement: Supplementary file 1 [file plants-12-01671-s001.zip › Supplementary Table.xlsx]

## Sheet: Table S1
Gene ID		Primer
PGSC0003DMG400025481	F	GGATGCCGCTGTTACAAAGT
	R	AGGCAATTGGAGGGAGTTGT
PGSC0003DMG400000495	F	CCTATGAAGACTGTGTGGCC
	R	GTGAGTCCAGACACCAACAA
PGSC0003DMG400020742	F	CAGAGAGGCAAGCAATTGGG
	R	CGCCCATGACCGTTAAAACA
PGSC0003DMG400019674	F	TTTGCACAACCCCACATGAG
	R	GGAAACTGATGCAACCCCTG
PGSC0003DMG400028182	F	TTGGGCTAGTCTACACGGTG
	R	CTGGCCCAAATGAAACTGCT
PGSC0003DMG400005950	F	TGCTCGTTTTGCTGTTCAGG
	R	GGGCTGTTTGGGAATGGAAC
PGSC0003DMG400012479	F	GGACTCACCCCATTGCAAAG
	R	GCTTCACCTGCCCCAATAAG
PGSC0003DMG400009513	F	ATTCAGATGCCCCTTGTCCA
	R	CGGTCTCCAACAACATCGTC
PGSC0003DMG400010137	F	GGATGATGGTGATGTGGTGC
	R	GCGGGACAATGCAGTAACTT
PGSC0003DMG400025395	F	TCGTCGATTCACAGGACACA
	R	CCGTGAAGACAATACTGCGG
PGSC0003DMG400017096	F	TCATTCAAACCCTCCTCCCC
	R	ATTCAGCCAATCCACCTCCA
PGSC0003DMG400031168	F	TCTTCGCAGCAACAACAACA
	R	AGCAAAAGCAACACCCATCT
PGSC0003DMG400022233	F	TTACCCCTCCCTCCCCTTAA
	R	TCTCCATCTCATCACCGACG
PGSC0003DMG400018651	F	TCAATTCGGCTCTGTACCCA
	R	AAAGGAGTGATGAAACGCGG
PGSC0003DMG400029732	F	GTGGTGAATCAGGGGAAGGA
	R	GCTAAATTGCTCCCTGGGTT
PGSC0003DMG400010141	F	GTATTCCCTATGGCGGTGGA
	R	TCACCAGCTTTCCAAACAGT
PGSC0003DMG400020630	F	TGTGGCAAACTCAAAGGGTG
	R	GCATAACGAACATCCGAGGT
PGSC0003DMG400008752	F	GCCACCAACTGTTGTACCTG
	R	TTCAGCACCAACCTCCTCAT
PGSC0003DMG400031294	F	TCCTTCTTCTATGACCGCGT
	R	GCCGCGGTATCATAAGCAAA
PGSC0003DMG400026461	F	TGCGAAGTTGGGGAAAATGG
	R	AAATTGAAGCTGGACGAGGC

## Sheet: Table S2
Sample	Hg1W1N3	Hg2W3N3	Hy2W1N3	Hy2W1N1	Hg3W3N3	Hg2W1N1	Hg2W1N3	Hg1W1N1	Hy2W3N3	Hg3W1N1	Hy3W3N1	Hy1W3N1	Hy1W1N1	Hg1W3N3	Hg2W3N1	Hy1W3N3	Hg3W3N1	Hy3W1N1	Hy1W1N3	Hg3W1N3	Hy2W3N1	Hg1W3N1	Hy3W3N3	Hy3W1N3
Raw Reads Number	47208178	48607794	49461198	47825740	47871960	48860050	46785330	46333014	48586168	50365648	50893992	46382236	47933858	49594342	46824394	43174082	49454458	46961954	46991220	46686208	46094064	46242402	46951238	47431700
Raw Bases Number	7081226700	7291169100	7419179700	7173861000	7180794000	7329007500	7017799500	6949952100	7287925200	7554847200	7634098800	6957335400	7190078700	7439151300	7023659100	6476112300	7418168700	7044293100	7048683000	7002931200	6914109600	6936360300	7042685700	7114755000
Clean Reads Number	45460088	46350298	47589042	45926444	44210500	44710158	44277426	44577292	45607714	47253884	46802170	44192952	45908540	47754490	45279284	41139860	47351092	43739446	44761738	44231176	44236494	44380868	44955822	44286902
Clean Reads Rate(%)	96.3	95.36	96.22	96.03	92.35	91.51	94.64	96.21	93.87	93.82	91.96	95.28	95.78	96.29	96.7	95.29	95.75	93.14	95.26	94.74	95.97	95.97	95.75	93.37
Clean Bases Number	6819013200	6952544700	7138356300	6888966600	6631575000	6706523700	6641613900	6686593800	6841157100	7088082600	7020325500	6628942800	6886281000	7163173500	6791892600	6170979000	7102663800	6560916900	6714260700	6634676400	6635474100	6657130200	6743373300	6643035300
Low-quality Reads Number	138594	150456	207632	118778	124270	104686	138358	138770	148268	167870	131210	147754	140412	148490	147952	134376	165810	137968	160518	129756	122514	137642	150156	147790
Low-quality Reads Rate(%)	0.29	0.31	0.42	0.25	0.26	0.21	0.3	0.3	0.3	0.33	0.26	0.32	0.29	0.3	0.32	0.31	0.34	0.29	0.34	0.28	0.27	0.3	0.32	0.31
Ns Reads Number	100460	147590	151690	83736	169170	151000	135326	160542	101142	180758	263878	126254	103276	115446	105882	120620	139416	197530	110212	134262	117524	97786	91958	220100
Ns Reads Rate(%)	0.21	0.3	0.31	0.17	0.35	0.31	0.29	0.35	0.21	0.36	0.52	0.27	0.21	0.23	0.23	0.28	0.28	0.42	0.23	0.29	0.26	0.21	0.2	0.46
Adapter Polluted Reads Number	1509036	1959450	1512834	1696782	3368020	3894206	2234220	1456410	2729044	2763136	3696734	1915276	1781630	1575916	1291276	1779226	1798140	2887010	1958752	2191014	1617532	1626106	1753302	2776908
Adapter Polluted Reads Rate(%)	3.2	4.03	3.06	3.55	7.04	7.97	4.78	3.14	5.62	5.49	7.26	4.13	3.72	3.18	2.76	4.12	3.64	6.15	4.17	4.69	3.51	3.52	3.73	5.86
Raw Q30 Bases Rate(%)	94.39	94.23	94.34	94.5	94.5	95.14	94.48	94.5	94.25	94.11	94.54	94.44	94.78	94.44	94.6	94.22	94.67	94.43	94.5	94.75	94.39	94.47	94.11	94.42
Clean Q30 Bases Rate(%)	94.6	94.48	94.61	94.68	94.78	95.41	94.7	94.74	94.46	94.41	94.87	94.66	94.99	94.66	94.8	94.41	94.91	94.69	94.75	94.98	94.59	94.67	94.31	94.73
Mapped Reads Number	37252454	42620566	44932501	41013305	34862763	35132898	38271687	36984401	44062208	38702618	41558749	41940774	43302886	32320932	27393153	38903607	39291776	40911795	41984514	36397578	35925724	35398105	41140084	41357030
Mapped Reads Rate(%)	79.08	87.88	88.73	84.93	76.16	73.54	82.87	80.09	89.97	79.08	84.65	89.67	88.88	65.64	58.43	89.39	80.04	88.77	87.73	79.33	77.68	76.92	86.41	87.6

## Sheet: Table S3
	509 elements included exclusively in "Ⅳ":										124 elements included exclusively in "Ⅱ":										163 elements included exclusively in "Ⅰ":						184 elements included exclusively in "Ⅲ":														14 common elements in "Ⅳ", "Ⅱ", "Ⅰ" and "Ⅲ":
	geneID	log2FC	p-value	FDR	annotation						geneID	log2FC	p-value	FDR	annotation						geneID	log2FC	p-value	FDR	annotation		geneID	log2FC	p-value	FDR	annotation											W1N3 VS W3N3			W1N1 VS W3N1			W1N1 VS W1N3
Ⅰ：Leaf of W1N3 VS Leaf of W3N3	PGSC0003DMG400009173	6.53042	0.000260405	0.00209334	Small heat stress protein class CIII						PGSC0003DMG400012279	8.93486	0.0222306	0.0498227	Conserved gene of unknown function						PGSC0003DMG401001903	4.64237	0.0272989	0.0520736	Cytochrome P450		PGSC0003DMG400018134	5.94256	0.00342552	0.0131059	Cytochrome P450 71A4										geneID	log2FC	p-value	FDR	log2FC	p-value	FDR	log2FC	p-value
Ⅱ：Leaf of W1N1 VS Leaf of W3N1	PGSC0003DMG400029153	5.85702	9.9683e-05	0.00121613	Amino acid transporter						PGSC0003DMG400007179	5.70037	0.00457319	0.0470915	P-coumaroyl quinate/shikimate 3'-hydroxylase						PGSC0003DMG400020671	4.49619	0.0451775	0.0535402	Conserved gene of unknown function		PGSC0003DMG400010762	4.93915	0.00491092	0.0158751	Glutaredoxin										PGSC0003DMG400000776	-2.83634	6.05578e-06	0.000674614	-2.82072	0.0144555	0.0500687	3.13451	0.015672
Ⅲ：Leaf of W3N1 VS Leaf of W3N3	PGSC0003DMG400030105	5.55708	0.000568355	0.00335832	Glutaredoxin						PGSC0003DMG400003851	5.53112	0.0428733	0.0530348	Conserved gene of unknown function						PGSC0003DMG400002028	4.42911	0.00129569	0.0160378	Cytoplasmic small heat shock protein class I		PGSC0003DMG400020506	4.76553	0.00029086	0.00295504	F-box protein SKIP19										PGSC0003DMG400010134	-2.0461	0.017145	0.0497384	-4.01512	0.023141	0.050095	3.03897	5.92018e-05
Ⅳ：Leaf of W1N1 VS Leaf of W1N3	PGSC0003DMG400006802	5.1318	0.003985	0.0116571	Conserved gene of unknown function						PGSC0003DMG400024062	5.53112	0.0428733	0.0528632	Expansin						PGSC0003DMG400020687	4.39513	0.000557141	0.0114936	Conserved gene of unknown function		PGSC0003DMG400016033	4.72501	0.0146427	0.0306811	Glutaredoxin family protein										PGSC0003DMG400009514	-1.64841	0.0260514	0.0525747	-1.74026	0.00950191	0.0476346	2.79819	0.000112875
	PGSC0003DMG400024120	5.09228	0.0118382	0.022797	Peptide transporter						PGSC0003DMG400013618	5.3934	0.0512109	0.054048	RWP-RK domain-containing protein						PGSC0003DMG400002029	4.23207	0.00113143	0.0150049	Cytoplasmic small heat shock protein class I		PGSC0003DMG400044253	4.63833	0.00228765	0.0105968	Conserved gene of unknown function										PGSC0003DMG400027611	-2.4448	0.000666022	0.0123658	-1.20226	0.011396	0.047713	2.6491	0.000117074
	PGSC0003DMG400010141	4.97343	8.3739e-05	0.00107872	Stigma expressed protein						PGSC0003DMG400022043	5.14354	0.0296997	0.0512018	DNA binding protein						PGSC0003DMG400030388	4.22374	0.0300371	0.0526122	Conserved gene of unknown function		PGSC0003DMG400023229	4.11562	0.0285504	0.0433092	Aromatic amino acid decarboxylase 2										PGSC0003DMG400007335	-1.1801	0.0020653	0.0191729	-1.33868	0.0314523	0.0499305	2.09784	4.17903e-06
	PGSC0003DMG400014293	4.89618	0.000499625	0.00310246	Low-temperature-induced 65 kDa protein						PGSC0003DMG400007916	4.9133	0.0048692	0.0463791	Gene of unknown function						PGSC0003DMG400002027	3.97733	0.00136384	0.0165143	Cytoplasmic small heat shock protein class I		PGSC0003DMG400009512	3.8172	0.0430553	0.0504887	Kunitz-type proteinase inhibitor										PGSC0003DMG401017804	-1.92272	0.0108468	0.0405482	-1.61218	0.00475643	0.0464666	1.84373	0.0138386
	PGSC0003DMG402007944	4.82644	0.00179648	0.00692548	Gene of unknown function						PGSC0003DMG400010524	4.8	0.0051908	0.0439488	Conserved gene of unknown function						PGSC0003DMG400026080	3.97513	0.0295312	0.0528903	Cytochrome P450		PGSC0003DMG402018966	2.95236	0.0328054	0.0456407	Pentatricopeptide repeat-containing protein										PGSC0003DMG400025193	-1.16799	0.00215669	0.019693	-1.41919	0.0433278	0.052406	1.65314	0.00187582
	PGSC0003DMG400030315	4.70805	0.0323055	0.0414357	Lactoylglutathione lyase family protein						PGSC0003DMG400021875	4.74203	0.0220649	0.0500399	Conserved gene of unknown function						PGSC0003DMG400020677	3.83182	0.00106211	0.0147898	Conserved gene of unknown function		PGSC0003DMG400021025	2.48032	0.0350454	0.0460042	MATE efflux family protein										PGSC0003DMG400000066	-1.2755	0.0102858	0.0406327	-1.04604	0.0178955	0.0501336	1.50851	0.0022986
	PGSC0003DMG400005950	4.69768	0.00207638	0.00755509	Multicystatin						PGSC0003DMG400030483	4.69184	0.0146176	0.0497258	Gene of unknown function						PGSC0003DMG400030009	3.78437	0.00102845	0.0154824	Leucine-rich repeat protein		PGSC0003DMG400010713	2.2719	0.0497132	0.0534251	Salt responsive protein 2										PGSC0003DMG400031832	1.48262	0.00258647	0.0221641	1.55784	0.0143046	0.0500005	-1.37401	0.00183807
	PGSC0003DMG400000595	4.68126	0.025323	0.0359479	Flavonol synthase/flavanone 3-hydroxylase						PGSC0003DMG402009385	4.69184	0.0146176	0.0492858	Gene of unknown function						PGSC0003DMG400011281	3.40007	0.0479692	0.0544171	Xyloglucan endotransglucosylase/hydrolase protein A		PGSC0003DMG400002487	2.17615	0.0285786	0.0432435	Lipid binding protein										PGSC0003DMG400014222	1.81436	0.0111852	0.0409878	2.17176	0.00284689	0.0451944	-1.57163	0.000228608
	PGSC0003DMG400025047	4.59656	0.03826	0.0452919	Conserved gene of unknown function						PGSC0003DMG401001494	4.33589	0.0231001	0.0502922	TSI-1 protein						PGSC0003DMG400009892	2.72967	0.0015878	0.0176881	Prolyl endopeptidase		PGSC0003DMG400024936	2.07071	0.0314025	0.0449829	LOB domain-containing protein										PGSC0003DMG400033642	1.22646	0.0235627	0.0531354	1.5691	0.0174953	0.0516723	-1.5797	8.85185e-06
	PGSC0003DMG400010139	4.58769	0.0106479	0.021214	Cysteine protease inhibitor 1						PGSC0003DMG400003993	4.09291	0.018276	0.0504576	Citrate binding protein						PGSC0003DMG400010490	2.72739	0.0177534	0.0501961	Acidic class II 1,3-beta-glucanase		PGSC0003DMG400017203	1.94232	0.00951381	0.0234739	Primary amine oxidase										PGSC0003DMG400008267	2.53198	0.00177854	0.0180117	2.53996	0.00109931	0.0465373	-1.76259	0.00209993
	PGSC0003DMG400014233	4.52682	0.0127797	0.0238784	Conserved gene of unknown function						PGSC0003DMG401022140	4.002	0.036127	0.0511687	Mitochondrial import receptor subunit TOM20						PGSC0003DMG400023922	2.63759	0.0313748	0.0526379	Cytoplasmic small heat shock protein class I		PGSC0003DMG400023522	1.80364	0.00396397	0.0141788	Histone H4										PGSC0003DMG400025877	1.66236	0.00551275	0.030104	1.49706	0.00527717	0.0427787	-2.05305	1.06459e-06
	PGSC0003DMG400031395	4.51694	0.00675504	0.0162906	Oxygen-evolving enhancer protein 2, chloroplastic						PGSC0003DMG400014777	3.76824	0.0406922	0.053095	Tyramine hydroxycinnamoyl transferase						PGSC0003DMG400029830	2.63623	0.000596948	0.011875	Glucan endo-1,3-beta-D-glucosidase		PGSC0003DMG400017157	1.76312	0.0227824	0.0382024	Primary amine oxidase										PGSC0003DMG400025266	2.24178	0.003488	0.0245926	2.178	0.00493023	0.0447242	-2.35921	4.40476e-05
	PGSC0003DMG400012987	4.46391	7.22309e-20	7.49034e-17	Threonine dehydratase biosynthetic, chloroplastic						PGSC0003DMG400010369	3.72573	0.00800513	0.0476555	Iron-regulated transporter 1						PGSC0003DMG402021713	2.36045	0.00668317	0.0326537	(-)-a-terpineol synthase		PGSC0003DMG400018282	1.73359	0.0157781	0.0320062	Conserved gene of unknown function
	PGSC0003DMG400010136	4.30643	1.14465e-11	2.63778e-09	Stigma expressed protein						PGSC0003DMG400019956	3.66296	0.00860432	0.0475108	Glutathione s-transferase						PGSC0003DMG402005669	2.29106	0.012548	0.0426174	Oxidoreductase, acting on the CH-CH group of donors		PGSC0003DMG400000794	1.55326	0.0165875	0.0326616	Extensin (ext)
	PGSC0003DMG400027888	4.24553	1.02069e-09	1.41128e-07	Cysteine proteinase 3						PGSC0003DMG400015492	3.57691	0.0140593	0.050534	ATP binding protein						PGSC0003DMG400014196	2.28954	0.0230491	0.0534932	Ethylene response factor		PGSC0003DMG400005732	1.51094	0.0279653	0.0428518	Muconate cycloisomerase
	PGSC0003DMG400016663	4.20294	0.036201	0.0441912	Conserved gene of unknown function						PGSC0003DMG400020334	3.5745	0.019955	0.049692	Prephenate dehydrogenase						PGSC0003DMG400008801	2.26324	0.0214119	0.0525394	Eukaryotic translation initiation factor 2 gamma subunit		PGSC0003DMG400011044	1.33421	0.000276298	0.00285508	Enolase
	PGSC0003DMG400014212	4.09856	0.000765445	0.00410215	Heat shock protein						PGSC0003DMG400027551	3.55303	0.0165068	0.0511307	Gene of unknown function						PGSC0003DMG400028278	2.16094	0.0241972	0.0522397	UDP-glucose:glucosyltransferase		PGSC0003DMG400038332	1.28337	0.0530743	0.0547031	Subtilisin-like protease
	PGSC0003DMG400016572	4.06178	0.000314008	0.00230125	Glutaredoxin family protein						PGSC0003DMG400030985	3.34552	0.0525149	0.0539304	Protein SUPPRESSOR OF GENE SILENCING 3						PGSC0003DMG400039214	2.04513	0.000961628	0.0153036	Arachidonic acid-induced DEA1		PGSC0003DMG400010491	1.26177	0.0442102	0.0506637	Glucan endo-1,3-beta-D-glucosidase
	PGSC0003DMG400044347	3.95045	0.0362896	0.0441953	Gene of unknown function						PGSC0003DMG400013176	3.32781	0.0112684	0.0477029	DUF26 domain-containing protein 2						PGSC0003DMG400014127	1.91367	0.0424105	0.0530846	DNA binding protein		PGSC0003DMG400007859	1.25898	0.00170995	0.00931231	Ketol-acid reductoisomerase
	PGSC0003DMG400001220	3.90854	0.0362654	0.0441918	Gene of unknown function						PGSC0003DMG400007527	3.32192	0.0517005	0.0541151	Conserved gene of unknown function						PGSC0003DMG400031296	1.90732	0.0373246	0.0529003	Purple acid phosphatase		PGSC0003DMG400030954	1.25755	0.0166345	0.032648	Beta-galactosidase
	PGSC0003DMG400017537	3.89026	0.0480959	0.0508934	Glycine-rich protein TomR2						PGSC0003DMG400025874	3.30283	0.0130431	0.0487198	UDP-glucose:glucosyltransferase						PGSC0003DMG400020830	1.81518	0.0378422	0.0532276	Mitochondrial import inner membrane translocase subunit Tim10		PGSC0003DMG400008492	1.25056	0.0437093	0.0505689	Polygalacturonase inhibiting protein
	PGSC0003DMG400030427	3.88564	2.43001e-06	9.50912e-05	Hsp20.1 protein						PGSC0003DMG402024842	3.3026	0.0241906	0.0495516	Conserved gene of unknown function						PGSC0003DMG400000783	1.76586	0.00485884	0.0294171	Extensin		PGSC0003DMG400022782	1.2498	0.0052276	0.01672	Aspartokinase
	PGSC0003DMG400004547	3.80431	1.41681e-13	7.34616e-11	Proteinase inhibitor type-2 P303.51						PGSC0003DMG400005401	3.30258	0.00508329	0.0440167	Sigma factor binding protein 1						PGSC0003DMG403001521	1.49359	0.0435171	0.0535078	Disease resistance response protein		PGSC0003DMG400007816	1.24334	0.0338781	0.0457127	UDP-glucuronate 5-epimerase
	PGSC0003DMG400012479	3.57227	0.000958163	0.00477699	Nitrate transporter						PGSC0003DMG400010439	3.22828	0.0250284	0.0481606	CHP-rich zinc finger protein						PGSC0003DMG402018777	1.492	0.00126162	0.0163424	LEDI-5c protein		PGSC0003DMG400000761	1.23295	0.00605651	0.0181695	Multicopper oxidase
	PGSC0003DMG400015088	3.56728	0.0359798	0.0441029	D6-type cyclin						PGSC0003DMG400004940	3.15852	0.0349591	0.0508374	Conserved gene of unknown function						PGSC0003DMG400004477	1.48146	0.0192058	0.051431	Lachrymatory-factor synthase		PGSC0003DMG400033038	1.2251	0.00474281	0.0155817	Isochorismate synthase
	PGSC0003DMG400028509	3.45455	0.00564037	0.0145138	SNF4						PGSC0003DMG400027914	3.14693	0.0200094	0.0495037	Ascorbate oxidase						PGSC0003DMG400019437	1.4334	0.0375237	0.0530474	Pathogen-and wound-inducible antifungal protein CBP20		PGSC0003DMG400010229	1.22164	0.0210546	0.0365733	Triacylglycerol lipase
	PGSC0003DMG400009513	3.44342	8.51256e-11	1.47125e-08	Aspartic protease inhibitor 5						PGSC0003DMG400027781	3.10239	0.0234173	0.0504068	Conserved gene of unknown function						PGSC0003DMG400020742	1.39284	0.0350785	0.0525235	Aquaporin		PGSC0003DMG400025127	1.2065	0.0166113	0.0326553	Pho1
	PGSC0003DMG400014234	3.42132	0.00155691	0.00635636	Conserved gene of unknown function						PGSC0003DMG400011792	3.06485	0.018724	0.0502383	ATP binding protein						PGSC0003DMG400016451	1.38724	0.0025722	0.0223862	Conserved gene of unknown function		PGSC0003DMG402017934	1.20101	0.0168992	0.0330068	Pectinesterase
	PGSC0003DMG400020810	3.37019	0.00775965	0.0177046	Conserved gene of unknown function						PGSC0003DMG400027574	3.03944	0.026093	0.0482594	Conserved gene of unknown function						PGSC0003DMG402020908	1.3784	0.00809591	0.0352298	Plasma intrinsic protein 2,1		PGSC0003DMG400000484	1.19006	0.0225516	0.0380263	Triose phosphate/phosphate translocator, non-green plastid, chloroplast
	PGSC0003DMG400009511	3.35171	2.01817e-08	2.20299e-06	Aspartic protease inhibitor 8						PGSC0003DMG400005515	3.03598	0.0159463	0.0506294	Ascorbate oxidase						PGSC0003DMG400001528	1.37386	0.0249391	0.0522221	Class II chitinase		PGSC0003DMG400008854	1.18071	0.0143735	0.0303804	Nodulin
	PGSC0003DMG400029894	3.34897	0.0239946	0.0349227	Cytochrome P450 hydroxylase						PGSC0003DMG400006887	2.9965	0.0305463	0.0506006	Gene of unknown function						PGSC0003DMG400010119	1.33862	0.0106096	0.0407555	Fibrillarin homolog		PGSC0003DMG400020843	1.17504	0.00919651	0.0231155	Photoassimilate-responsive protein PAR
	PGSC0003DMG400003243	3.34164	8.22574e-06	0.000221561	Gene of unknown function						PGSC0003DMG400008073	2.77759	0.0218682	0.0504957	Gene of unknown function						PGSC0003DMG402006756	1.3383	0.0107084	0.0405754	Conserved gene of unknown function		PGSC0003DMG400005247	1.16311	0.00279771	0.0117039	Superoxide dismutase
	PGSC0003DMG400027454	3.31352	0.000768942	0.00411027	RNase Phy3						PGSC0003DMG400031515	2.49903	0.0281267	0.0500761	Conserved gene of unknown function						PGSC0003DMG400012550	1.33114	0.0485856	0.0545608	2-nitropropane dioxygenase		PGSC0003DMG400005409	1.16063	0.0285131	0.043307	Aspartic proteinase nepenthesin-1
	PGSC0003DMG400020638	3.2734	0.0101227	0.0205025	Conserved gene of unknown function						PGSC0003DMG400014778	2.48583	0.0243793	0.049407	Tyramine hydroxycinnamoyl transferase						PGSC0003DMG400020906	1.29548	0.0123248	0.0421161	Plasma membrane intrinsic protein		PGSC0003DMG400000307	1.1364	0.0109534	0.0257639	Protein ABIL5
	PGSC0003DMG400009268	3.27267	8.23603e-07	4.27038e-05	Proteinase inhibitor						PGSC0003DMG400008337	2.45612	0.0475827	0.0534779	MYB21						PGSC0003DMG400014936	1.27508	0.0143439	0.0459171	Zinc/iron transporter		PGSC0003DMG400005931	1.13278	0.0357468	0.0464209	Sterol delta-7 reductase DWF5
	PGSC0003DMG400010137	3.12413	5.71361e-06	0.000166902	Cysteine protease inhibitor 1						PGSC0003DMG400041467	2.41869	0.0250766	0.048011	Zinc-finger protein						PGSC0003DMG401003154	1.25389	0.0529769	0.0548478	Proteasome-activating nucleotidase		PGSC0003DMG400032155	1.11596	0.00127147	0.00780307	Lipoxygenase
	PGSC0003DMG400025206	3.09097	0.00955106	0.0198486	Acyltransferase						PGSC0003DMG400018865	2.29589	0.0394116	0.053437	Conserved gene of unknown function						PGSC0003DMG400007315	1.24372	0.0332231	0.0530236	H/ACA ribonucleoprotein complex subunit 4		PGSC0003DMG400027321	1.1108	0.000179966	0.00211241	Pyruvate kinase
	PGSC0003DMG402024074	3.08839	0.000193397	0.00171412	Conserved gene of unknown function						PGSC0003DMG400021266	2.27477	0.0500811	0.0542071	Anther-specific protein LAT52						PGSC0003DMG400017735	1.23341	0.0509521	0.0544728	GTP-binding protein erg		PGSC0003DMG401028184	1.1105	0.0307682	0.0446564	Molybdopterin-binding
	PGSC0003DMG400022257	3.05527	0.0372019	0.0445992	Oleosin 5						PGSC0003DMG400023028	2.24351	0.0239305	0.0500963	Calcium-binding protein						PGSC0003DMG401003937	1.22176	0.0314309	0.0525737	P69B protein		PGSC0003DMG400024281	1.10342	0.00529015	0.016831	Gamma aminobutyrate transaminase isoform2
	PGSC0003DMG400022217	3.03636	4.80714e-12	1.42429e-09	Inducible plastid-lipid associated protein						PGSC0003DMG400015350	2.19042	0.0171112	0.051741	Monooxygenase						PGSC0003DMG400046044	1.21858	0.00934122	0.0379785	Cold shock domain protein 1		PGSC0003DMG400001048	1.09887	0.00883672	0.0227311	Tryptophan synthase beta subunit
	PGSC0003DMG400026569	2.98832	0.0234043	0.0343286	Conserved gene of unknown function						PGSC0003DMG400019884	2.18275	0.0522532	0.0538067	WRKY transcription factor						PGSC0003DMG400020136	1.21146	0.0268792	0.0519852	Sulfate/bicarbonate/oxalate exchanger and transporter sat-1		PGSC0003DMG400029750	1.0977	0.0159291	0.0319374	Gene of unknown function
	PGSC0003DMG400031411	2.9459	0.00850729	0.018671	Seed maturation protein PM27						PGSC0003DMG400021454	2.04878	0.0200573	0.0493023	NHL25 (NDR1/HIN1-LIKE 25)						PGSC0003DMG400026532	1.15104	0.024244	0.0521386	Deacetylase		PGSC0003DMG400010408	1.09703	0.0199196	0.0359981	Oxidoreductase
	PGSC0003DMG400027455	2.83366	0.00266485	0.00882891	Ribonuclease t2						PGSC0003DMG400025598	2.01061	0.048991	0.0539467	Conserved gene of unknown function						PGSC0003DMG401020908	1.12058	0.0506088	0.0544192	Plasma intrinsic protein 2,1		PGSC0003DMG400030031	1.08034	0.0367988	0.0472291	Gene of unknown function
	PGSC0003DMG400004808	2.76185	0.000132111	0.00138383	Mitochondrial small heat shock protein						PGSC0003DMG400002174	1.98752	0.0119745	0.0485349	Glutathione S-transferase						PGSC0003DMG400016477	1.113	0.0525036	0.0549708	Adenylyl-sulfate reductase		PGSC0003DMG400025632	1.0759	0.024152	0.0395126	Myb-like DNA-binding protein
	PGSC0003DMG400031430	2.74324	0.0134701	0.0246359	Gene of unknown function						PGSC0003DMG402031751	1.94424	0.0356916	0.0509307	Conserved gene of unknown function						PGSC0003DMG400017413	1.11209	0.0341703	0.052869	Phosphofructokinase		PGSC0003DMG400017570	1.07301	0.00897651	0.0228958	Chlorophyll synthase
	PGSC0003DMG402017504	2.64062	0.0105308	0.0210615	Pentatricopeptide repeat-containing protein						PGSC0003DMG400020498	1.90274	0.00456312	0.048293	Inositol-1,4,5-triphosphate-5-phosphatase						PGSC0003DMG400003013	1.11138	0.0258426	0.0523431	Beta-D-glucan exohydrolase		PGSC0003DMG400011436	1.04301	0.0181935	0.0342083	Enoyl-acyl-carrier-protein reductase
	PGSC0003DMG400002515	2.62168	0.000299677	0.00224379	DNA binding protein						PGSC0003DMG400029347	1.85725	0.0238353	0.0501726	Resveratrol/hydroxycinnamic acid O-glucosyltransferase						PGSC0003DMG400001373	1.10567	0.0413533	0.0533189	Phospholipase C		PGSC0003DMG400014243	1.03528	3.59483e-05	0.00079021	S-adenosyl-L-methionine Mg-protoporphyrin IX methyltranserase
	PGSC0003DMG400030826	2.61886	0.0168626	0.0280009	Phi-1 protein						PGSC0003DMG400004824	1.80253	0.0328502	0.0504674	CYP92B3						PGSC0003DMG400029570	1.09057	0.0350491	0.0526209	Pentatricopeptide repeat-containing protein		PGSC0003DMG400000545	1.03096	0.0220443	0.0374319	UP-9A
	PGSC0003DMG400030827	2.61831	0.0483413	0.0509709	Phi-1 protein						PGSC0003DMG400033643	1.80084	0.0241159	0.0496657	Conserved gene of unknown function						PGSC0003DMG400024934	1.08755	0.0406495	0.0536535	Cytoplasmic protein of eukaryotic origin (38.3 kD)		PGSC0003DMG400019250	1.02791	0.0022491	0.0106217	Conserved gene of unknown function
	PGSC0003DMG400006131	2.61655	0.00585057	0.0148338	RNA binding protein						PGSC0003DMG400010929	1.78861	0.0469148	0.0533568	Gene of unknown function						PGSC0003DMG400028326	1.08043	0.0161049	0.0482282	Ankyrin repeat family protein		PGSC0003DMG400023523	1.01978	0.0409982	0.0495173	Histone H4
	PGSC0003DMG400014596	2.61494	0.0264087	0.0369081	Gene of unknown function						PGSC0003DMG402030736	1.78618	0.0335283	0.0508935	Zinc finger family protein						PGSC0003DMG400040046	1.078	0.0358314	0.0523834	Ethylene response factor 5		PGSC0003DMG400016402	1.0187	0.0125434	0.0280314	Obtusifoliol 14alpha-demethylase
	PGSC0003DMG400034369	2.60619	0.000773539	0.00410312	Conserved gene of unknown function						PGSC0003DMG400014384	1.70992	0.0279584	0.0500102	Conserved gene of unknown function						PGSC0003DMG400002221	1.0678	0.0438879	0.0534914	Deacetylase		PGSC0003DMG400017110	1.01538	0.0347387	0.0460516	Conserved gene of unknown function
	PGSC0003DMG400014566	2.57591	0.00187658	0.00711524	Transcription factor						PGSC0003DMG400035478	1.66506	0.017825	0.050306	Conserved gene of unknown function						PGSC0003DMG400008052	1.06618	0.0197773	0.051237	Conserved gene of unknown function		PGSC0003DMG400014567	1.01245	0.00113495	0.00737719	Conserved gene of unknown function
	PGSC0003DMG400031501	2.54225	0.0137196	0.024851	Loganic acid methyltransferase						PGSC0003DMG401022924	1.63166	0.0375419	0.0520126	Calmodulin						PGSC0003DMG402009322	1.05684	0.0418098	0.0531691	Conserved gene of unknown function		PGSC0003DMG400004596	1.0071	0.0104562	0.0249834	Soluble diacylglycerol acyltransferase
	PGSC0003DMG400006672	2.53097	0.000683972	0.00378282	Sucrose synthase						PGSC0003DMG400014347	1.61129	0.054649	0.0552288	PAR-1c protein						PGSC0003DMG400022181	1.03236	0.0400312	0.0535995	Serine acetyltransferase		PGSC0003DMG400005258	1.00489	0.00605401	0.0182072	GTP-binding
	PGSC0003DMG400025836	2.52296	0.0185701	0.0296493	Conserved gene of unknown function						PGSC0003DMG400019536	1.59209	0.0415334	0.0529239	Conserved gene of unknown function						PGSC0003DMG401027811	1.02907	0.0528973	0.0548675	Receptor-kinase		PGSC0003DMG400029118	-1.00153	0.03003	0.04433	BZIP transcriptional activator RSG
	PGSC0003DMG400006096	2.50736	0.036903	0.044524	Gene of unknown function						PGSC0003DMG400028984	1.58589	0.0549043	0.0550488	Conserved gene of unknown function						PGSC0003DMG400005752	1.01939	0.0139441	0.0456874	Amidase		PGSC0003DMG401002685	-1.00341	0.0270728	0.0420707	Conserved gene of unknown function
	PGSC0003DMG400019517	2.49924	3.86721e-07	2.58729e-05	Chitin-binding lectin 1						PGSC0003DMG400021128	1.57666	0.0223016	0.0496896	Hsr203J						PGSC0003DMG400018422	1.01883	0.0348363	0.0527278	Sulfate/bicarbonate/oxalate exchanger and transporter sat-1		PGSC0003DMG400011293	-1.00745	0.0127881	0.0282648	Plasma membrane polypeptide
	PGSC0003DMG400017550	2.48554	0.000565422	0.00335053	Glycine-rich protein TomR2						PGSC0003DMG403022901	1.53442	0.0461469	0.0529578	(S)-2-hydroxy-acid oxidase						PGSC0003DMG400029937	1.01865	0.0174811	0.0499332	ZIP family metal transporter		PGSC0003DMG400002201	-1.01514	0.0312488	0.0448692	Ferrochelatase
	PGSC0003DMG400009509	2.42479	0.0278513	0.0380274	Heat shock protein 83						PGSC0003DMG400009621	1.52555	0.0272897	0.0495114	Cytochrome P450						PGSC0003DMG400025700	1.01457	0.049724	0.0542001	WD-repeat protein		PGSC0003DMG400019077	-1.01806	0.0135054	0.0291053	Primary amine oxidase
	PGSC0003DMG400024849	2.40763	0.00977857	0.02008	Alcohol dehydrogenase 1						PGSC0003DMG400020757	1.46794	0.0221031	0.0498301	Membrane protein						PGSC0003DMG400017603	1.01454	0.0530421	0.0548134	Flavonoid glucoyltransferase UGT73E2		PGSC0003DMG400008356	-1.01946	0.00301057	0.0120523	NADH-glutamate dehydrogenase
	PGSC0003DMG400017513	2.33481	6.0119e-10	8.9062e-08	Acetylornithine deacetylase						PGSC0003DMG400029518	1.45061	0.029905	0.0510934	Conserved gene of unknown function						PGSC0003DMG400030395	1.01411	0.0487424	0.0545171	60S ribosomal protein L35		PGSC0003DMG400002645	-1.02156	0.0267116	0.0419406	Conserved gene of unknown function
	PGSC0003DMG400020225	2.31136	0.0114429	0.0222423	Conserved gene of unknown function						PGSC0003DMG400001804	1.41926	0.0312428	0.0506532	Glutathione s-transferase						PGSC0003DMG400006790	1.00509	0.0292007	0.0529798	Conserved gene of unknown function		PGSC0003DMG400010092	-1.02597	0.0346999	0.0461521	Cinnamoyl-CoA reductase
	PGSC0003DMG400021877	2.30713	0.00521121	0.0136638	Xyloglucan endo-transglycosylase						PGSC0003DMG400025022	1.41442	0.0396127	0.052956	Avr9/Cf-9 rapidly elicited protein 20						PGSC0003DMG400004493	-1.00188	0.00969626	0.0388548	GATA domain class transcription factor		PGSC0003DMG400021791	-1.03026	0.000465406	0.00399061	Ubiquitin
	PGSC0003DMG400023622	2.29352	0.000475335	0.00302406	Peroxisomal small heat shock protein						PGSC0003DMG400023475	1.40966	0.00166798	0.0488845	Tyrosine-protein phosphatase SIW14						PGSC0003DMG400021728	-1.00257	0.0269399	0.0519223	Conserved gene of unknown function		PGSC0003DMG402019343	-1.03304	0.00796624	0.0214982	DNA binding protein
	PGSC0003DMG400004715	2.28089	3.84203e-06	0.000132806	Trichohyalin						PGSC0003DMG401018380	1.37846	0.043184	0.0527343	Diacylglycerol kinase variant A						PGSC0003DMG400024860	-1.00369	0.0409073	0.0533615	Branched chain alpha-keto acid dehydrogenase E1-alpha subunit		PGSC0003DMG400003868	-1.03717	0.0363541	0.0469573	Amino acid binding protein
	PGSC0003DMG400028543	2.27849	0.00852729	0.0186754	Gene of unknown function						PGSC0003DMG400012824	1.3545	0.0350557	0.050784	Conserved gene of unknown function						PGSC0003DMG401028252	-1.0096	0.0287663	0.0530558	Beta-fructofuranosidase		PGSC0003DMG400000180	-1.03745	0.0287817	0.043442	Zinc finger family protein
	PGSC0003DMG400016004	2.27766	0.018593	0.029663	Ethylene response factor 4						PGSC0003DMG400004712	1.28013	0.00110597	0.0383067	Fringe						PGSC0003DMG400002570	-1.01133	0.0464121	0.0539698	Conserved gene of unknown function		PGSC0003DMG400030486	-1.03807	0.0133335	0.0289412	Conserved gene of unknown function
	PGSC0003DMG400012753	2.26053	0.00916651	0.0193993	Conserved gene of unknown function						PGSC0003DMG400007181	1.26925	0.024792	0.0486894	P-coumaroyl quinate/shikimate 3'-hydroxylase						PGSC0003DMG400015482	-1.03526	0.0239942	0.0522061	Transcription factor bHLH63		PGSC0003DMG400002908	-1.04618	0.00768876	0.021031	Conserved gene of unknown function
	PGSC0003DMG400027453	2.2537	9.8062e-09	1.19636e-06	Ribonuclease t2						PGSC0003DMG400021738	1.24943	0.0398826	0.0531304	UDP-glucosyltransferase 74F2						PGSC0003DMG400025614	-1.03608	0.0526416	0.0548063	Homeobox-leucine zipper protein HAT7		PGSC0003DMG400016941	-1.05707	0.00624932	0.018294	Conserved gene of unknown function
	PGSC0003DMG400019189	2.17731	6.61626e-05	0.000959589	Fructose-1,6-bisphosphatase						PGSC0003DMG400017096	1.22176	0.0412218	0.0528805	Ripening regulated protein						PGSC0003DMG400023297	-1.04638	0.0369779	0.052677	Gene of unknown function		PGSC0003DMG401025549	-1.06868	0.0397552	0.0486478	Sterol desaturase
	PGSC0003DMG400007131	2.1755	0.00334383	0.010259	Histone H2B						PGSC0003DMG400016499	1.18404	0.00181051	0.0431128	Conserved gene of unknown function						PGSC0003DMG400002791	-1.05155	0.0120244	0.0421231	Conserved gene of unknown function		PGSC0003DMG400030212	-1.06993	0.00134901	0.00811422	Nitrate reductase
	PGSC0003DMG400009467	2.14052	0.034045	0.0426901	Metal ion binding protein						PGSC0003DMG400025063	1.1459	0.0491563	0.0539727	Class IV chitinase						PGSC0003DMG400005063	-1.06071	0.0458328	0.0538583	Ccd1		PGSC0003DMG400011731	-1.07234	0.0156381	0.0319366	Tau class glutathione transferase GSTU45
	PGSC0003DMG400006957	2.12968	0.0161245	0.0274116	Carbonic anhydrase						PGSC0003DMG400027744	1.13478	0.0381005	0.0524054	Protein kinase APK1B, chloroplast						PGSC0003DMG400009783	-1.0793	0.0445076	0.053199	Proline-rich cell wall protein		PGSC0003DMG400012294	-1.07263	0.00853852	0.0223928	Methanol inducible protein
	PGSC0003DMG400022388	2.10971	5.61042e-05	0.000861927	TSJT1						PGSC0003DMG400032160	1.12541	0.0312429	0.0504388	Conserved gene of unknown function						PGSC0003DMG400026959	-1.0877	0.0169436	0.0496714	C3HL domain class transcription factor		PGSC0003DMG400003924	-1.07299	0.0125411	0.0280781	Amino acid binding protein
	PGSC0003DMG400010462	2.10905	0.00857304	0.0187163	Bcl-2-associated athanogene						PGSC0003DMG400030178	1.12447	0.0267637	0.0487894	Gene of unknown function						PGSC0003DMG400001380	-1.09863	0.0281576	0.0526302	Pollen Ole e 1 allergen and extensin		PGSC0003DMG400018239	-1.10188	0.0180285	0.0341637	GRIP and coiled-coil domain-containing protein
	PGSC0003DMG402025083	2.10645	0.0528332	0.0537665	Peroxidase						PGSC0003DMG400007880	1.11534	0.0207609	0.0494369	Senescence-associated protein						PGSC0003DMG400011685	-1.10694	0.0350381	0.0527466	Serpin		PGSC0003DMG400031131	-1.10831	0.046513	0.0524084	Conserved gene of unknown function
	PGSC0003DMG400001635	2.08909	0.0291074	0.0390232	Chalcone synthase						PGSC0003DMG400003655	1.10829	0.049187	0.0538513	Aspartic proteinase nepenthesin-1						PGSC0003DMG401019343	-1.10901	0.0253839	0.0521729	DNA binding protein		PGSC0003DMG400001434	-1.11091	0.0200683	0.0359978	WRKY transcription factor-c
	PGSC0003DMG400028817	2.08436	0.00939397	0.0196402	Glycine rich protein-interacting protein						PGSC0003DMG400004966	1.07724	0.0485125	0.053887	Receptor protein kinase CLAVATA1						PGSC0003DMG400007381	-1.12544	0.0514719	0.054402	Zinc finger (Ran-binding) family protein		PGSC0003DMG400025978	-1.11225	0.0266022	0.0418778	Zinc ion binding protein
	PGSC0003DMG400011859	2.07993	0.0100628	0.020481	UPF0497 membrane protein						PGSC0003DMG400015327	1.04011	0.0507482	0.0540085	UDP-glucose:glucosyltransferase						PGSC0003DMG400006247	-1.13635	0.0203686	0.0518051	Conserved gene of unknown function		PGSC0003DMG400014578	-1.11885	0.0321154	0.0451482	Receptor kinase
	PGSC0003DMG401025150	2.07424	0.000292606	0.00223112	Conserved gene of unknown function						PGSC0003DMG400016286	1.02079	0.0147124	0.0487427	Enoyl-CoA hydratase/isomerase family protein						PGSC0003DMG400011286	-1.14242	0.00592823	0.0311512	Conserved gene of unknown function		PGSC0003DMG400020730	-1.12352	0.0501681	0.053628	DIV2B protein
	PGSC0003DMG400026275	2.06859	0.000479643	0.00302365	O-methyltransferase						PGSC0003DMG402011095	1.01263	0.0234897	0.0502784	Undecaprenyl pyrophosphate synthetase						PGSC0003DMG400025757	-1.14528	0.0386573	0.0530348	Proline-rich cell wall protein		PGSC0003DMG400020064	-1.12472	0.000155103	0.00189414	Histone H1
	PGSC0003DMG400000503	2.05982	0.0270625	0.0373934	IS10 transposase						PGSC0003DMG400007459	-1.0118	0.031452	0.050139	Sn-2 protein						PGSC0003DMG400026461	-1.15773	0.0256489	0.0523313	AP2/ERF domain-containing transcription factor		PGSC0003DMG400026362	-1.12897	0.0115421	0.0266814	Conserved gene of unknown function
	PGSC0003DMG400033567	2.04067	0.000149003	0.00147158	Leucoanthocyanidin dioxygenase						PGSC0003DMG400001149	-1.0369	0.0064598	0.0447488	Allene oxide synthase 2						PGSC0003DMG400020968	-1.19593	0.0399471	0.0536158	Flavonol 4'-sulfotransferase		PGSC0003DMG400005426	-1.13669	0.0351547	0.0460977	Dirigent 1
	PGSC0003DMG400006663	2.03218	0.0464315	0.0499994	ASR3						PGSC0003DMG403011252	-1.08628	0.0495727	0.0538097	Linalool synthase						PGSC0003DMG400030177	-1.20083	0.004114	0.0276084	Zinc finger family protein		PGSC0003DMG400010401	-1.13688	0.0079686	0.0214566	Homeodomain leucine-zipper 1
	PGSC0003DMG400007093	2.03037	0.0184005	0.0295148	Conserved gene of unknown function						PGSC0003DMG400011029	-1.10977	0.0383514	0.0523724	UDP-glucose glucosyltransferase						PGSC0003DMG400025274	-1.20414	0.0270687	0.0519905	Littorine mutase/monooxygenase		PGSC0003DMG400031457	-1.13743	0.0246341	0.0400305	Phenylalanine ammonia-lyase 1
	PGSC0003DMG400023703	2.02101	0.0013126	0.00579221	F-box family protein						PGSC0003DMG402011252	-1.11478	0.0180453	0.0501843	Linalool synthase						PGSC0003DMG400031864	-1.20723	0.040989	0.0532189	Classical arabinogalactan protein 26		PGSC0003DMG400015414	-1.14791	0.000289363	0.00296474	Conserved gene of unknown function
	PGSC0003DMG402018424	2.00197	0.011909	0.0228696	Chalcone reductase						PGSC0003DMG400001627	-1.16667	0.0432441	0.052639	Conserved gene of unknown function						PGSC0003DMG400005604	-1.21324	0.0352427	0.0519316	Conserved gene of unknown function		PGSC0003DMG400007669	-1.15175	0.034393	0.0458953	Ring finger protein
	PGSC0003DMG400013533	1.99602	2.43416e-05	0.000494946	Flavonol 4'-sulfotransferase						PGSC0003DMG400002861	-1.17634	0.0220272	0.0505564	Sn-1 protein						PGSC0003DMG400000069	-1.22142	0.0247134	0.0523399	Plant cell wall protein SlTFR88		PGSC0003DMG400016733	-1.15919	0.00578039	0.0176032	Acyl:coa ligase acetate-coa synthetase
	PGSC0003DMG400037894	1.96713	0.0164473	0.0277106	Aspartic proteinase nepenthesin-1						PGSC0003DMG400026385	-1.17871	0.0205306	0.0498228	Conserved gene of unknown function						PGSC0003DMG400008001	-1.28574	0.033324	0.0530327	D-type cyclin family 3 subgroup 3		PGSC0003DMG400015536	-1.16582	0.0302349	0.0445238	MYB1-2
	PGSC0003DMG400011749	1.96239	0.00201807	0.00740792	UDP-galactose:solanidine galactosyltransferase						PGSC0003DMG400034957	-1.21736	0.0189199	0.049373	Hydrolase, acting on ester bonds						PGSC0003DMG400003736	-1.29652	0.0454133	0.0535916	Transcription factor		PGSC0003DMG400011411	-1.16718	0.00349317	0.013239	Gene of unknown function
	PGSC0003DMG400017928	1.95631	0.00060263	0.00349121	Cysteine proteinase inhibitor B						PGSC0003DMG400005967	-1.23881	0.0414637	0.0530123	TRANSPARENT TESTA 12 protein						PGSC0003DMG400024937	-1.30541	0.0433524	0.0535416	SCL domain class transcription factor		PGSC0003DMG400019344	-1.1755	0.0252314	0.0404037	DNA binding protein
	PGSC0003DMG400025627	1.95324	0.0349632	0.0432143	Protein COBRA						PGSC0003DMG400024278	-1.24422	0.00507561	0.0449723	Phenylacetaldehyde synthase						PGSC0003DMG400026091	-1.31069	0.0442201	0.0530831	Cyclin A2		PGSC0003DMG400025368	-1.17997	0.0530181	0.0547386	Gene of unknown function
	PGSC0003DMG400022176	1.93221	0.0407407	0.0465544	Conserved gene of unknown function						PGSC0003DMG400000534	-1.27016	0.00850957	0.0476786	Cytochrome P450						PGSC0003DMG400001038	-1.33614	0.0508788	0.054604	Early nodulin 55-2		PGSC0003DMG400019910	-1.19132	0.000448962	0.003905	Histone H1
	PGSC0003DMG400013015	1.91128	0.0395209	0.0457401	N-acetyltransferase						PGSC0003DMG400011317	-1.28143	0.00765685	0.0463057	Conserved gene of unknown function						PGSC0003DMG400008961	-1.33731	0.00250917	0.0221842	Carboxylic ester hydrolase		PGSC0003DMG400030832	-1.19178	0.00127464	0.007783	Histone H3.3
	PGSC0003DMG400002108	1.9103	0.00248615	0.00849469	Glycine-rich protein TomR2						PGSC0003DMG400014461	-1.30434	0.00298572	0.0437523	Microsomal omega-6-desaturase						PGSC0003DMG400030332	-1.34799	0.0364519	0.0527369	Protein phosphatase 2C		PGSC0003DMG400031171	-1.20494	0.00650388	0.0186332	Conserved gene of unknown function
	PGSC0003DMG400001598	1.90859	0.000119907	0.00132988	Snakin-2						PGSC0003DMG400002291	-1.32062	0.0427351	0.0532093	Triacylglycerol lipase						PGSC0003DMG400021157	-1.35059	0.0372627	0.0529473	Sterol 22-desaturase		PGSC0003DMG400039376	-1.21951	0.0399312	0.0487644	Conserved gene of unknown function
	PGSC0003DMG400017152	1.90407	0.0454008	0.0494805	Acid phosphatase 1						PGSC0003DMG400013929	-1.36614	0.024333	0.0495768	Cytochrome P450 92B1						PGSC0003DMG400004934	-1.36387	0.0391981	0.0533822	UPA25		PGSC0003DMG400013884	-1.22145	0.0338063	0.0458205	Conserved gene of unknown function
	PGSC0003DMG400000444	1.8865	0.00281061	0.00907976	Heat shock cognate 70 kDa protein						PGSC0003DMG400006721	-1.37274	0.0521607	0.053857	Conserved gene of unknown function						PGSC0003DMG400013292	-1.38413	0.0411535	0.0533081	Hydrolase, hydrolyzing O-glycosyl compounds		PGSC0003DMG400004758	-1.2229	0.0503904	0.0536757	Glucosyltransferase
	PGSC0003DMG401025083	1.88328	0.0236683	0.0346178	Peroxidase 12						PGSC0003DMG400027031	-1.38705	0.0253785	0.048346	Hydrogen peroxide-induced 1						PGSC0003DMG400022709	-1.40386	0.0466895	0.0540666	GRAS family transcription factor		PGSC0003DMG400014558	-1.23053	0.0418661	0.04977	Conserved gene of unknown function
	PGSC0003DMG400035484	1.86677	0.0189599	0.029926	Pentatricopeptide repeat-containing protein						PGSC0003DMG400028535	-1.44389	0.0505423	0.0540917	Conserved gene of unknown function						PGSC0003DMG400000350	-1.40509	0.0185895	0.0510067	Zinc finger CCCH domain-containing protein 20		PGSC0003DMG400020608	-1.24167	0.00376608	0.0138395	DNA-binding protein 3
	PGSC0003DMG400017714	1.8303	0.00448637	0.012591	Annexin p34						PGSC0003DMG400019446	-1.44632	0.000734188	0.0349657	Annexin 11						PGSC0003DMG400026025	-1.43753	0.0121806	0.0424038	AG-motif binding protein-3		PGSC0003DMG400018182	-1.2474	0.0468976	0.0524506	Ring finger protein
	PGSC0003DMG400018623	1.82633	0.00608857	0.0151775	Mads box protein						PGSC0003DMG400042481	-1.52415	0.0443869	0.0526835	Circadian clock coupling factor ZGT						PGSC0003DMG400002406	-1.44284	0.0423498	0.053128	Gene of unknown function		PGSC0003DMG400021542	-1.25968	0.0424234	0.0502349	CYP81B36
	PGSC0003DMG400002633	1.82553	0.000522715	0.00317921	Gene of unknown function						PGSC0003DMG400008938	-1.54411	0.00697642	0.0466319	Endo-1,4-beta-glucanase						PGSC0003DMG400030573	-1.44332	0.0314862	0.0523517	Reticulon B14		PGSC0003DMG400006385	-1.27061	0.0017969	0.00952831	Oligopeptide transporter OPT family
	PGSC0003DMG400014487	1.82207	0.00165454	0.00663738	Zinc finger family protein						PGSC0003DMG401025908	-1.55265	0.0395808	0.0530996	Methylketone synthase Ib						PGSC0003DMG400044996	-1.44371	0.043782	0.0534793	Conserved gene of unknown function		PGSC0003DMG400013457	-1.2749	0.0108598	0.0255936	Mitochondrial import receptor subunit TOM22 homolog 2
	PGSC0003DMG400014210	1.8117	0.0207852	0.0317909	DnaJ protein						PGSC0003DMG400040579	-1.58644	0.0493108	0.0538321	Gene of unknown function						PGSC0003DMG400012100	-1.46565	0.000270651	0.00753762	Major latex		PGSC0003DMG400028198	-1.27871	0.0180492	0.0341494	VQ
	PGSC0003DMG401020664	1.79417	0.0076435	0.0174974	Binding protein						PGSC0003DMG400026389	-1.59492	0.00564276	0.0447894	Conserved gene of unknown function						PGSC0003DMG400010799	-1.47244	0.0509771	0.0543951	Gene of unknown function		PGSC0003DMG400012217	-1.29187	0.0441137	0.0506491	Conserved gene of unknown function
	PGSC0003DMG400018819	1.78676	0.0024578	0.00842557	Thioredoxin						PGSC0003DMG400006760	-1.60942	0.0517014	0.0539677	Conserved gene of unknown function						PGSC0003DMG400022431	-1.50358	0.0474372	0.0544795	Zinc finger, Dof-type		PGSC0003DMG400018452	-1.29872	0.0326573	0.045592	ATP binding protein
	PGSC0003DMG400015123	1.77702	0.0435886	0.0482663	Gene of unknown function						PGSC0003DMG400019347	-1.72508	0.00609928	0.0464765	Chlorophyllase 2						PGSC0003DMG400035689	-1.50578	0.0390291	0.0532824	Flavonoid glucoyltransferase UGT73N1		PGSC0003DMG400018853	-1.30358	0.00557893	0.0173392	Sugar transporter
	PGSC0003DMG400003478	1.77385	0.00806783	0.0181482	Oxidoreductase, 2OG-Fe(II) oxygenase family protein						PGSC0003DMG400016619	-1.76264	0.0338457	0.0503719	Cytochrome P450						PGSC0003DMG401011252	-1.51129	0.0109064	0.0402308	Linalool synthase		PGSC0003DMG400031079	-1.30553	0.01679	0.0328997	Nodulin family protein
	PGSC0003DMG400018392	1.75985	0.00140335	0.00597649	Conserved gene of unknown function						PGSC0003DMG400006757	-1.95712	0.0279562	0.050242	Conserved gene of unknown function						PGSC0003DMG400009611	-1.51428	0.0488843	0.0542401	Acetylcholinesterase		PGSC0003DMG400000731	-1.32365	0.0523689	0.0543935	Response to dessication RD2
	PGSC0003DMG400024644	1.75831	0.00687244	0.016478	101 kDa heat shock protein						PGSC0003DMG400028989	-1.96568	0.0381274	0.0522537	Conserved gene of unknown function						PGSC0003DMG400030819	-1.51733	0.0113137	0.0409203	Arabinogalactan-protein		PGSC0003DMG400001075	-1.34161	0.0508526	0.053789	Hsr201 protein
	PGSC0003DMG400033695	1.74052	0.0201222	0.0311211	DC1 domain containing protein						PGSC0003DMG400017549	-2.21837	0.00826512	0.0484463	Mitochondrial ATP synthase 6kDa subunit						PGSC0003DMG400002889	-1.54528	0.0194334	0.0513005	DNA binding protein		PGSC0003DMG400016973	-1.34552	0.0040743	0.014403	F-box and wd40 domain protein
	PGSC0003DMG400005545	1.73911	0.00296691	0.00943769	GAL83						PGSC0003DMG400028725	-2.26248	0.0305185	0.0507753	Major latex						PGSC0003DMG400012919	-1.56223	0.0252502	0.0522839	Cinnamyl alcohol dehydrogenase		PGSC0003DMG402029824	-1.36696	0.0428701	0.0503203	UDP-glucosyltransferase
	PGSC0003DMG400041047	1.72147	0.0353248	0.0434027	Maturase K						PGSC0003DMG400030593	-2.3708	0.0327133	0.0504605	Proteinase inhibitor IIa						PGSC0003DMG400007796	-1.56747	0.0535301	0.0546086	DNA-directed RNA polymerase II largest subunit		PGSC0003DMG400007304	-1.36997	0.0303836	0.0445259	MYB12
	PGSC0003DMG400022820	1.69646	0.0520544	0.0533403	GDSL esterase/lipase						PGSC0003DMG400045997	-2.6713	0.0210223	0.0497484	BRASSINOSTEROID INSENSITIVE 1-associated receptor kinase 1						PGSC0003DMG400021076	-1.57224	0.0145254	0.0462323	Gene of unknown function		PGSC0003DMG400004363	-1.39703	0.0494639	0.0533469	Auxin-regulated dual specificity cytosolic kinase
	PGSC0003DMG400028724	1.69065	0.0167491	0.0278794	Major latex						PGSC0003DMG400027920	-2.71283	0.0482285	0.0538858	Gene of unknown function						PGSC0003DMG402026177	-1.62389	0.0073647	0.0336241	MYB domain class transcription factor		PGSC0003DMG400022233	-1.42258	0.000849326	0.0062996	Indole-3-acetic acid-induced protein ARG7
	PGSC0003DMG400022608	1.68592	0.037856	0.0450708	Transferase, transferring glycosyl groups						PGSC0003DMG400038282	-3.38335	0.0458716	0.0529609	Ubiquitin-protein ligase						PGSC0003DMG400008713	-1.64267	0.0281148	0.0529052	Hsp20/alpha crystallin family protein		PGSC0003DMG403006611	-1.42324	0.0371917	0.0473314	Gene of unknown function
	PGSC0003DMG400012701	1.68404	7.20529e-05	0.00100294	Conserved gene of unknown function						PGSC0003DMG402030595	-3.75164	0.0247443	0.0488475	Conserved gene of unknown function						PGSC0003DMG400014258	-1.68022	0.0239185	0.0526585	Gene of unknown function		PGSC0003DMG402018380	-1.4365	0.0430825	0.0504228	Diacylglycerol kinase
	PGSC0003DMG400028467	1.67325	0.0269555	0.0372954	Trehalose-6-phosphate synthase						PGSC0003DMG400039325	-8.48273	6.34652e-12	2.41802e-09	Ubiquitin carrier protein						PGSC0003DMG400003733	-1.68389	0.0256095	0.0524429	Agglutinin isoform		PGSC0003DMG400011722	-1.45125	0.0133241	0.0289726	Universal stress protein 2
	PGSC0003DMG400017536	1.66587	0.00853861	0.0186608	Glycine-rich cell wall structural protein 1.8																PGSC0003DMG400023390	-1.69122	0.0483831	0.0545534	Conserved gene of unknown function		PGSC0003DMG400014063	-1.45251	0.0143842	0.0303498	Receptor kinase
	PGSC0003DMG400000460	1.66085	0.0216421	0.0326679	RING-H2 finger protein ATL57																PGSC0003DMG400005884	-1.69369	0.00715719	0.0335005	Conserved gene of unknown function		PGSC0003DMG400025162	-1.45801	0.00530858	0.0168454	Conserved gene of unknown function
	PGSC0003DMG400003640	1.64811	0.0544967	0.0547342	Conserved gene of unknown function																PGSC0003DMG400023466	-1.70149	0.00174593	0.018009	Plasma membrane intrinsic protein		PGSC0003DMG400030336	-1.46126	0.0515132	0.0540152	IMP dehydrogenase/GMP reductase
	PGSC0003DMG400009139	1.62899	0.0426781	0.0477424	Conserved gene of unknown function																PGSC0003DMG400031168	-1.7078	0.00811828	0.0350533	Cyclin-dependent protein kinase		PGSC0003DMG400029122	-1.46348	0.0501887	0.0536025	Histidine decarboxylase
	PGSC0003DMG400024093	1.62625	0.0354213	0.0434955	Ci21B protein																PGSC0003DMG400013293	-1.71274	0.0160129	0.0484737	UPF0497 membrane protein 14		PGSC0003DMG400018651	-1.46642	0.00218857	0.0105418	Amino acid transporter
	PGSC0003DMG401000056	1.62536	0.0145817	0.0257601	BRASSINOSTEROID INSENSITIVE 1-associated receptor kinase 1																PGSC0003DMG400016971	-1.71325	0.0263928	0.0523159	Conserved gene of unknown function		PGSC0003DMG402015827	-1.48477	0.0410582	0.0494417	Wall-associated kinase
	PGSC0003DMG400016605	1.61649	0.0187563	0.0298089	RS21-C6 protein																PGSC0003DMG401011679	-1.72142	0.029544	0.0525752	Ent-kaurene oxidase 2		PGSC0003DMG400004315	-1.49065	0.0410296	0.0495057	Ankyrin repeat-containing protein
	PGSC0003DMG400029497	1.60865	0.0341973	0.0427775	Glucosyltransferase																PGSC0003DMG400015617	-1.72721	0.00342231	0.0247562	Gene of unknown function		PGSC0003DMG401022737	-1.51246	0.047103	0.0523896	Phospholipase PLDb1
	PGSC0003DMG400012554	1.60516	0.0123328	0.0233805	Caspase																PGSC0003DMG400024895	-1.79491	0.0198184	0.0511057	Lactoylglutathione lyase		PGSC0003DMG400005157	-1.51469	0.00652979	0.0186632	Gene of unknown function
	PGSC0003DMG400027163	1.59002	0.0201346	0.0311171	Zeatin O-xylosyltransferase																PGSC0003DMG400006159	-1.79693	0.0527491	0.0548158	Dopamine beta-monooxygenase		PGSC0003DMG400029207	-1.53911	0.000333888	0.00317851	WRKY transcription factor 6
	PGSC0003DMG401019681	1.58618	0.0280427	0.038138	Serine-threonine protein kinase, plant-type																PGSC0003DMG400025538	-1.82167	0.00304305	0.0235414	Non-specific lipid-transfer protein		PGSC0003DMG400028307	-1.58639	0.0549045	0.0549954	Conserved gene of unknown function
	PGSC0003DMG400019435	1.58415	0.0392777	0.0456881	Wound-induced protein WIN1																PGSC0003DMG400016167	-1.84342	0.0494619	0.0540201	Wiscott-Aldrich syndrome, C-terminal		PGSC0003DMG400019944	-1.63172	0.0404789	0.0491849	Conserved gene of unknown function
	PGSC0003DMG400001518	1.58363	0.0120313	0.0229769	Conserved gene of unknown function																PGSC0003DMG400029193	-1.8719	0.052603	0.0548686	Conserved gene of unknown function		PGSC0003DMG400006945	-1.64572	0.0285523	0.0432578	Conserved gene of unknown function
	PGSC0003DMG400023979	1.58171	0.0258924	0.0364321	ATPase inhibitor																PGSC0003DMG400006808	-1.94574	0.0232512	0.0532959	TRANSPARENT TESTA 1 protein		PGSC0003DMG402017288	-1.64782	0.0546187	0.0550742	Strictosidine synthase
	PGSC0003DMG400006692	1.57501	0.0389168	0.0455237	Cytochrome P450 hydroxylase																PGSC0003DMG400000402	-1.95329	0.00589231	0.0315578	Osmotin		PGSC0003DMG400010503	-1.66503	0.049905	0.0534886	Ubiquitin-protein ligase
	PGSC0003DMG400011555	1.57329	0.000590039	0.00344716	Early-responsive to dehydration protein																PGSC0003DMG400015156	-1.95973	0.00657138	0.0329753	Conserved gene of unknown function		PGSC0003DMG400002038	-1.67316	0.0515754	0.0540335	Kinase
	PGSC0003DMG400019111	1.57104	0.0114788	0.0222911	S-adenosyl-L-methionine:salicylic acid carboxyl methyltransferase 1																PGSC0003DMG400002078	-2.0029	0.0186734	0.0507369	Cytochrome P450		PGSC0003DMG400017106	-1.67677	0.038879	0.0482594	ATP binding protein
	PGSC0003DMG400018356	1.5593	0.00237057	0.00826312	Conserved gene of unknown function																PGSC0003DMG400032197	-2.02423	0.0197429	0.0513868	Restricted tev movement 1		PGSC0003DMG400032231	-1.67896	0.0411555	0.0495094	NDR1
	PGSC0003DMG400026463	1.54103	0.00438206	0.0123652	Aquaporin TIP2;3																PGSC0003DMG400002009	-2.03473	0.00547547	0.0301964	Hsp20/alpha crystallin family protein		PGSC0003DMG400017214	-1.74716	0.015926	0.0319843	MazG nucleotide pyrophosphohydrolase domain protein
	PGSC0003DMG400004655	1.53937	0.000819062	0.00426818	GAL83 protein																PGSC0003DMG402010918	-2.03557	0.0283665	0.0528433	Xyloglucan endotransglycosylase		PGSC0003DMG400004615	-1.77028	0.0221145	0.0374459	Poly(A) polymerase
	PGSC0003DMG400032124	1.53259	0.000241808	0.00198225	Isocitrate dehydrogenase [NADP]																PGSC0003DMG400021197	-2.15499	0.0394976	0.0533984	Vacuolar protein sorting-associated protein 2 homolog 2		PGSC0003DMG400024961	-1.78391	0.0192568	0.0356532	WRKY domain class transcription factor
	PGSC0003DMG400011394	1.53048	0.0309727	0.0404772	Conserved gene of unknown function																PGSC0003DMG400011541	-2.16801	0.0295397	0.052736	Transferase, transferring glycosyl groups		PGSC0003DMG400004930	-1.80621	0.00113136	0.00739358	Conserved gene of unknown function
	PGSC0003DMG400000099	1.52233	0.0292051	0.0390532	Pentatricopeptide repeat-containing protein, mitochondrial																PGSC0003DMG400004670	-2.20372	0.0330089	0.0528332	Xyloglucan endo-transglycosylase		PGSC0003DMG400014577	-1.8146	0.0250242	0.0402853	Receptor kinase
	PGSC0003DMG400022674	1.49872	0.000145508	0.00145789	Glutaredoxin																PGSC0003DMG400007523	-2.21407	0.0147104	0.046555	Ocs element-binding factor		PGSC0003DMG400006709	-1.823	0.000370314	0.00344392	CXE carboxylesterase
	PGSC0003DMG400025459	1.49757	0.0189763	0.0299064	C3HL domain class transcription factor																PGSC0003DMG400019509	-2.29337	0.0513518	0.0543782	Conserved gene of unknown function		PGSC0003DMG400011355	-1.82499	0.0275526	0.0425973	UPF0497 membrane protein 6
	PGSC0003DMG400001181	1.48737	0.0448342	0.0490951	ACI19																PGSC0003DMG400031526	-2.33029	0.048296	0.0545657	Gene of unknown function		PGSC0003DMG400025967	-1.83678	0.0293983	0.0437178	Pectinesterase
	PGSC0003DMG400007908	1.48566	0.0131701	0.0243014	UDP-glucosyltransferase																PGSC0003DMG400029247	-2.42044	4.66117e-05	0.00199713	Patatin group O		PGSC0003DMG400023740	-1.93979	0.0347151	0.0461215	Gene of unknown function
	PGSC0003DMG400015241	1.47702	0.00531292	0.0138083	AMP-activated protein kinase, gamma regulatory subunit																PGSC0003DMG400015196	-2.44478	0.0328851	0.0527867	Conserved gene of unknown function		PGSC0003DMG400008372	-1.94464	0.00173763	0.00942058	VQ motif family protein
	PGSC0003DMG400027761	1.47119	8.28623e-05	0.00108086	Conserved gene of unknown function																PGSC0003DMG400032276	-2.47218	0.039248	0.0533199	Conserved gene of unknown function		PGSC0003DMG400033565	-1.95353	0.0507453	0.0537696	Calmodulin
	PGSC0003DMG400020319	1.46994	0.000672254	0.00373795	Conserved gene of unknown function																PGSC0003DMG400008609	-2.62577	0.0251192	0.0522068	Meprin and TRAF homology domain-containing protein / MATH domain-containing protein		PGSC0003DMG400025738	-1.99755	0.0127991	0.028186	Phytosulfokines
	PGSC0003DMG400014029	1.46662	0.00631868	0.0156011	Abhydrolase domain containing																PGSC0003DMG400030542	-2.64644	0.00138206	0.0163789	Heat shock protein binding protein		PGSC0003DMG400022598	-2.0087	0.0417394	0.0499139	Conserved gene of unknown function
	PGSC0003DMG400010407	1.46623	0.00183552	0.00702373	Hydroxyproline-rich glycoprotein																PGSC0003DMG400015810	-3.30559	0.0018133	0.0180358	Glycine-rich protein		PGSC0003DMG400025481	-2.01205	0.00476992	0.015544	WRKY domain class transcription factor
	PGSC0003DMG400032183	1.45594	0.00063203	0.0035815	Conserved gene of unknown function																PGSC0003DMG400010009	-3.31033	0.0489206	0.0541725	Bubr1		PGSC0003DMG400010696	-2.05758	0.0318618	0.0451065	Conserved gene of unknown function
	PGSC0003DMG400024964	1.44158	0.0523446	0.0535055	N-acetyltransferase																PGSC0003DMG400021621	-3.31277	0.0225748	0.0532804	Wiscott-Aldrich syndrome, C-terminal		PGSC0003DMG400017278	-2.06682	0.034742	0.0460056	Receptor-like kinase
	PGSC0003DMG400031827	1.43827	0.0168843	0.0280144	Conserved gene of unknown function																PGSC0003DMG401024975	-3.73408	0.00933945	0.0382505	Conserved gene of unknown function		PGSC0003DMG401024842	-2.08829	0.0252795	0.0404272	Conserved gene of unknown function
	PGSC0003DMG400020829	1.43579	0.000643579	0.00363701	Copper transporter 1																PGSC0003DMG400012785	-3.73817	0.0311789	0.0526262	Conserved gene of unknown function		PGSC0003DMG400012355	-2.15053	0.0468213	0.0524624	Conserved gene of unknown function
	PGSC0003DMG400004653	1.43548	0.0368214	0.0444773	Conserved gene of unknown function																PGSC0003DMG400021691	-4.16815	0.00297382	0.024006	Lipid binding protein		PGSC0003DMG400009028	-2.17236	0.0101532	0.0245015	Conserved gene of unknown function
	PGSC0003DMG400005960	1.43338	0.00232463	0.00815783	Glucosyltransferase																PGSC0003DMG400028955	-4.42587	0.00715182	0.033759	Glycine-rich cell wall structural protein 1		PGSC0003DMG400032498	-2.3143	0.0152635	0.0314907	Protein kinase
	PGSC0003DMG400021142	1.43182	0.00549394	0.014243	DWARF1/DIMINUTO																PGSC0003DMG402029354	-5.53987	0.004989	0.0289466	Trans-2-enoyl-CoA reductase, mitochondrial		PGSC0003DMG400013651	-2.32874	0.0123885	0.0279434	Conserved gene of unknown function
	PGSC0003DMG400025949	1.42797	0.0269171	0.0373169	Conserved gene of unknown function																						PGSC0003DMG400000495	-2.47034	0.00261848	0.0114701	C2H2L domain class transcription factor
	PGSC0003DMG400025395	1.42292	0.0141169	0.02524	Nitrate transporter																						PGSC0003DMG400021265	-2.48798	0.0465228	0.0523706	BCS1 protein
	PGSC0003DMG400024109	1.40315	3.2579e-05	0.000597955	Fructose-1,6-bisphosphatase, cytosolic																						PGSC0003DMG401003297	-2.51601	0.0175178	0.0337245	Protein ZINC INDUCED FACILITATOR-LIKE 1
	PGSC0003DMG400020215	1.40184	0.0213085	0.0322583	CLC-Nt2 protein																						PGSC0003DMG400017358	-2.54674	0.0172181	0.0334673	Receptor-like kinase
	PGSC0003DMG400024843	1.39778	0.0242697	0.0350281	Conserved gene of unknown function																						PGSC0003DMG400016878	-2.56385	0.0025458	0.0112331	Conserved gene of unknown function
	PGSC0003DMG400005890	1.3913	2.45081e-05	0.000484093	16kDa membrane protein																						PGSC0003DMG400020618	-2.78443	0.0201746	0.0360816	Tropinone reductase homolog
	PGSC0003DMG400023741	1.38892	0.0100153	0.0204246	Conserved gene of unknown function																						PGSC0003DMG400004499	-2.84624	0.0353922	0.0462586	Homeobox protein
	PGSC0003DMG400013546	1.38324	0.0043233	0.0122493	Sucrose synthase 2																						PGSC0003DMG400023749	-3.02179	0.0213344	0.0368476	Gene of unknown function
	PGSC0003DMG400007309	1.3821	5.07486e-05	0.000797367	3beta-hydroxysteroid-dehydrogenase/decarboxylase isoform 2																						PGSC0003DMG401015205	-3.02893	0.0221203	0.0374034	TDR8 protein
	PGSC0003DMG400010082	1.3813	0.00120782	0.00546946	Conserved gene of unknown function																						PGSC0003DMG400022132	-3.08402	0.00654635	0.0186664	Conserved gene of unknown function
	PGSC0003DMG400013512	1.37772	0.00259539	0.00873836	Conserved gene of unknown function																						PGSC0003DMG400012144	-3.10612	0.0338157	0.0457819	Conserved gene of unknown function
	PGSC0003DMG400030317	1.37102	0.00208593	0.00756331	Conserved gene of unknown function																						PGSC0003DMG400012176	-3.41489	0.0502884	0.0536617	GTP binding protein
	PGSC0003DMG401028574	1.37063	0.00583715	0.0148361	Thylakoid lumen 18.3 kDa protein																						PGSC0003DMG400020208	-3.47011	0.014553	0.0305992	Conserved gene of unknown function
	PGSC0003DMG400008020	1.37051	0.0138381	0.0249567	Conserved gene of unknown function																						PGSC0003DMG402012985	-3.53848	0.00820491	0.0219463	Glycosyltransferase
	PGSC0003DMG400005154	1.36859	0.0173224	0.0283558	Conserved gene of unknown function																						PGSC0003DMG402030920	-3.58947	0.0495598	0.0534027	Cucumber peeling cupredoxin
	PGSC0003DMG400005620	1.36319	0.0514063	0.0530167	OLE-5																						PGSC0003DMG400000709	-3.65463	0.0436869	0.05064	DNA binding protein
	PGSC0003DMG400015132	1.35441	0.000120613	0.00133059	Defensin J1-2																						PGSC0003DMG400028259	-3.70562	0.0390454	0.0482185	GRF domain class transcription factor
	PGSC0003DMG400023407	1.34794	0.0148931	0.0260881	Rrm-containing protein																						PGSC0003DMG400012147	-3.77439	0.0329575	0.04559	Conserved gene of unknown function
	PGSC0003DMG400009959	1.34646	0.00742388	0.0172227	Ornithine decarboxylase																						PGSC0003DMG400022954	-3.9767	0.0368044	0.0471861	Glutamate receptor 2 plant
	PGSC0003DMG400023801	1.34499	0.042179	0.0474142	Armadillo repeat-containing protein																						PGSC0003DMG400009103	-4.34147	0.0279463	0.042877	WRKY transcription factor
	PGSC0003DMG400022915	1.34427	4.43786e-06	0.000139456	Conserved gene of unknown function																						PGSC0003DMG400015461	-5.49011	0.00365861	0.0135268	Myb family transcription factor
	PGSC0003DMG400031020	1.3412	8.70297e-06	0.00022848	Allyl alcohol dehydrogenase
	PGSC0003DMG400003531	1.34041	0.00172588	0.00676651	Dhn1 protein
	PGSC0003DMG400002146	1.32244	0.000241356	0.00199432	PTAC16
	PGSC0003DMG400026189	1.32237	0.0395702	0.0457717	Xyloglucan endotransglycosylase/hydrolase 16 protein
	PGSC0003DMG400023492	1.31755	3.55906e-05	0.000630896	Copper chaperone
	PGSC0003DMG400021683	1.3174	0.00310529	0.00977293	E3 ubiquitin-protein ligase RMA1H1
	PGSC0003DMG400028153	1.29716	0.0132868	0.0244732	Hin1
	PGSC0003DMG400017680	1.29628	0.0411517	0.0468177	Serine/threonine-protein kinase PBS1
	PGSC0003DMG400002074	1.29401	0.00954711	0.0198603	Pectinesterase
	PGSC0003DMG400000851	1.28968	0.0315896	0.040948	Conserved gene of unknown function
	PGSC0003DMG400010682	1.28936	2.9478e-06	0.000107259	Thylakoid lumenal 21.5 kDa protein, chloroplast
	PGSC0003DMG400029159	1.28898	0.0169004	0.027974	Conserved gene of unknown function
	PGSC0003DMG401031520	1.28423	0.0163471	0.0276315	Cytochrome P450
	PGSC0003DMG400016240	1.28319	0.00415724	0.0119752	Beta-hexosaminidase
	PGSC0003DMG400042093	1.28104	0.000185864	0.00169816	Chloroplast photosystem II subunit X
	PGSC0003DMG401027210	1.27833	0.0207876	0.0317711	UDP-glucosyltransferase
	PGSC0003DMG400025815	1.27569	0.000865782	0.00445566	CXE carboxylesterase
	PGSC0003DMG400027354	1.27449	0.00241266	0.00831205	Mta/sah nucleosidase
	PGSC0003DMG400034310	1.26292	0.00154076	0.00634034	LIGULELESS1 protein
	PGSC0003DMG400001634	1.26028	0.00420882	0.0120734	Conserved gene of unknown function
	PGSC0003DMG400004682	1.26007	0.000260473	0.00208579	50S ribosomal protein L18, chloroplast
	PGSC0003DMG400030430	1.25949	0.00016851	0.00157427	Anionic peroxidase swpa7
	PGSC0003DMG400027617	1.25817	0.0138696	0.0249701	Conserved gene of unknown function
	PGSC0003DMG400008013	1.25812	0.000116184	0.00130959	Thioredoxin
	PGSC0003DMG400006781	1.25714	0.0025246	0.00856958	Subtilase
	PGSC0003DMG400023685	1.25085	1.85497e-06	8.01501e-05	ATOZI1
	PGSC0003DMG400012225	1.24813	3.67196e-05	0.000639971	PRPL11 (PLASTID RIBOSOMAL PROTEIN L11)
	PGSC0003DMG400027684	1.24812	2.70277e-05	0.000519032	C-8,7 sterol isomerase
	PGSC0003DMG400004617	1.24715	0.00775168	0.0177059	Invertase inhibitor
	PGSC0003DMG400002085	1.24494	0.0149077	0.0260915	Pectinesterase
	PGSC0003DMG400015593	1.24377	0.00448715	0.0125762	LATD/NIP
	PGSC0003DMG402017380	1.24102	0.0128934	0.0240043	NOI
	PGSC0003DMG402027210	1.24057	0.0100868	0.0204896	Glucosyltransferase
	PGSC0003DMG400012438	1.23954	0.00592988	0.0149436	Conserved gene of unknown function
	PGSC0003DMG400028739	1.23875	0.0384263	0.0454109	Oxysterol-binding protein
	PGSC0003DMG401013418	1.23831	0.0092573	0.019492	Chlorophyll a-b binding protein 3C, chloroplastic
	PGSC0003DMG400011230	1.23725	0.000145506	0.00146495	Glycine-rich protein
	PGSC0003DMG400006106	1.23226	0.00209851	0.00758241	Acylamino-acid-releasing enzyme
	PGSC0003DMG400004436	1.23165	7.24351e-05	0.00100154	Triosephosphate isomerase, chloroplastic
	PGSC0003DMG400032208	1.22905	0.00208776	0.00755674	Oxidoreductase, 2OG-Fe(II) oxygenase family protein
	PGSC0003DMG400011740	1.22437	0.00705592	0.0166674	SGA
	PGSC0003DMG400004646	1.22188	0.0517377	0.0531734	Calcium-dependent protein kinase
	PGSC0003DMG400013282	1.21874	0.00116763	0.00532234	Tonoplast dicarboxylate transporter
	PGSC0003DMG400000025	1.2187	0.00170863	0.00673707	Acetyl-coenzyme A carboxylase carboxyl transferase alpha
	PGSC0003DMG400008830	1.21818	4.88292e-07	2.89348e-05	NAD-dependent epimerase/dehydratase
	PGSC0003DMG401019352	1.2133	0.0432886	0.0480881	Biotin-containing subunit of methylcrotonyl-CoA carboxylase
	PGSC0003DMG400025027	1.20771	5.62154e-05	0.000857285	ATCNGC4
	PGSC0003DMG400021247	1.20234	0.00322766	0.0100212	Glutathione S-transferase
	PGSC0003DMG402003479	1.2009	0.00237937	0.00826602	Oxidoreductase, 2OG-Fe(II) oxygenase family protein
	PGSC0003DMG400007056	1.19573	0.00892757	0.0191279	Chalcone isomerase
	PGSC0003DMG400004956	1.19073	0.00796583	0.0180362	Erg28
	PGSC0003DMG400024097	1.18825	0.0541751	0.0545698	Sterol glucosyltransferase
	PGSC0003DMG400018884	1.18386	0.013753	0.0248898	Ccd1
	PGSC0003DMG401003132	1.18132	6.41993e-05	0.000944321	Gene of unknown function
	PGSC0003DMG400030170	1.18034	0.000858517	0.00444031	Stem-specific protein TSJT1
	PGSC0003DMG400017394	1.17949	0.000272787	0.00211105	Glucose-6-phosphate 1-dehydrogenase, chloroplastic
	PGSC0003DMG400023995	1.17762	0.026269	0.0367873	Trehalose-6-phosphate synthase
	PGSC0003DMG400003160	1.17625	0.00951866	0.0198409	Heat stress transcription factor A-1
	PGSC0003DMG400007665	1.17592	0.0270632	0.0373695	Cinnamoyl-CoA reductase
	PGSC0003DMG400024748	1.17571	0.00693136	0.0165427	Histone H2A.1
	PGSC0003DMG400015595	1.1749	0.0012473	0.0055752	LATD/NIP
	PGSC0003DMG400024942	1.17253	0.000728875	0.00399917	LEA-18
	PGSC0003DMG400020654	1.17219	0.0306458	0.0403296	Conserved gene of unknown function
	PGSC0003DMG402026539	1.17195	0.0259589	0.0365008	Conserved gene of unknown function
	PGSC0003DMG400010441	1.17172	0.0278899	0.03803	Pyrroline-5-carboxylate reductase
	PGSC0003DMG400000508	1.17049	0.000820608	0.00426552	Metal ion binding protein
	PGSC0003DMG400028107	1.17017	0.000171686	0.00159676	50S ribosomal protein 5, chloroplastic
	PGSC0003DMG400005473	1.17014	0.00272943	0.00892878	Gene of unknown function
	PGSC0003DMG400010035	1.15705	0.00100175	0.00494672	Oxygen-evolving enhancer protein 1, chloroplastic
	PGSC0003DMG400024204	1.15689	0.00123472	0.00553092	Nudix hydrolase 24
	PGSC0003DMG400013857	1.15274	0.0036487	0.0109198	Trehalose 6-phosphate phosphatase
	PGSC0003DMG400011475	1.14771	0.0192927	0.0302442	Pentatricopeptide repeat-containing protein
	PGSC0003DMG400007053	1.14354	0.003961	0.0116033	Glyoxalase II
	PGSC0003DMG400013461	1.14341	0.00678384	0.0163221	Chlorophyll a-b binding protein 3C, chloroplastic
	PGSC0003DMG400015525	1.14249	0.0406808	0.0465372	Histone H4
	PGSC0003DMG400023370	1.14241	0.000189251	0.00170655	Conserved gene of unknown function
	PGSC0003DMG400012763	1.13985	0.00439637	0.0123887	C-4 sterol methyl oxidase
	PGSC0003DMG400000110	1.13903	0.00255023	0.00864243	Wax synthase
	PGSC0003DMG400000292	1.13889	0.0172443	0.0282725	Conserved gene of unknown function
	PGSC0003DMG400030562	1.13838	0.0477449	0.050729	Cement protein 3B variant 1
	PGSC0003DMG400015246	1.13834	0.0463185	0.0499296	Protein tyrosine phosphatase
	PGSC0003DMG400007571	1.13622	0.000152762	0.00149447	PSI-H
	PGSC0003DMG400016535	1.13461	0.0334958	0.0423083	Mitochondrial carnitine/acylcarnitine carrier protein
	PGSC0003DMG400008298	1.13306	0.00417428	0.0120076	Chlorophyll a/b binding protein
	PGSC0003DMG400008137	1.13091	0.0229269	0.0338196	Glucosyltransferase
	PGSC0003DMG400026337	1.12956	3.44936e-05	0.000627541	Gene of unknown function
	PGSC0003DMG400024182	1.12931	0.00507788	0.0134674	Ribulose bisphosphate carboxylase small chain C, chloroplastic
	PGSC0003DMG400000333	1.12856	8.64069e-05	0.00108611	Lycopene epsilon cyclase
	PGSC0003DMG400022075	1.1271	0.0294085	0.039224	Cytochrome P450
	PGSC0003DMG400011295	1.12589	0.000124048	0.00133997	Thylakoid membrane phosphoprotein 14 kDa, chloroplastic
	PGSC0003DMG400000456	1.12491	6.68322e-05	0.000955931	50S ribosomal protein L9, chloroplastic
	PGSC0003DMG400025299	1.12401	0.00469998	0.0129797	Alpha-galactosidase/alpha-n-acetylgalactosaminidase
	PGSC0003DMG401020138	1.12366	0.0139643	0.0250537	Histone H2A variant 1
	PGSC0003DMG400021666	1.12035	0.00260237	0.00873352	Epoxide hydrolase
	PGSC0003DMG400016883	1.11946	6.79972e-05	0.000959362	Ribosomal protein S9
	PGSC0003DMG400027916	1.11821	0.00800172	0.018078	Inositol-3-phosphate synthase
	PGSC0003DMG400020623	1.11814	0.00178299	0.00689909	Elicitor-inducible protein EIG-J7
	PGSC0003DMG400008829	1.11781	0.000951521	0.0047668	Conserved gene of unknown function
	PGSC0003DMG400019266	1.11431	1.07648e-07	8.93048e-06	50S ribosomal protein L24, chloroplastic
	PGSC0003DMG400016411	1.11321	0.00108745	0.00514925	Isochorismatase
	PGSC0003DMG400014158	1.11004	5.6904e-05	0.000861452	Conserved gene of unknown function
	PGSC0003DMG400027674	1.10779	0.000193083	0.0017261	50S ribosomal protein L17, chloroplastic
	PGSC0003DMG401006333	1.10744	0.00889712	0.0190824	Histone H3.2
	PGSC0003DMG400006239	1.10735	0.0148056	0.0260008	26S proteasome regulatory complex ATPase RPT3
	PGSC0003DMG400006976	1.10366	0.000143986	0.00147835	Structural constituent of ribosome
	PGSC0003DMG400020515	1.1031	0.000954343	0.00476942	H-Protein
	PGSC0003DMG400015641	1.09981	7.12759e-05	0.000998826	Gene of unknown function
	PGSC0003DMG400017532	1.09817	2.19491e-05	0.000455224	Ferredoxin-2
	PGSC0003DMG402016495	1.0977	8.17269e-05	0.00107963	Stem 28 kDa glycoprotein
	PGSC0003DMG400007240	1.09561	0.00258521	0.00873244	Subtilase family protein
	PGSC0003DMG400009601	1.09556	0.00555829	0.014356	Lactoylglutathione lyase
	PGSC0003DMG400020984	1.09518	0.0224302	0.0334197	Gene of unknown function
	PGSC0003DMG400021727	1.09418	0.00023559	0.00195446	Photosystem II oxygen-evolving complex protein 3
	PGSC0003DMG400027641	1.09342	0.00240666	0.00834686	Ubiquitin-specific protease 15
	PGSC0003DMG400022670	1.09313	0.00670754	0.0162327	Serine/threonine protein kinase
	PGSC0003DMG400023133	1.09071	0.00143513	0.00606205	PDE191
	PGSC0003DMG400024759	1.09009	0.0430599	0.0479883	Arginine/serine-rich splicing factor
	PGSC0003DMG400005702	1.08759	0.0106858	0.021208	Conserved gene of unknown function
	PGSC0003DMG400022609	1.08715	0.0352368	0.0433716	Conserved gene of unknown function
	PGSC0003DMG400015899	1.08612	0.00328399	0.0101505	Conserved gene of unknown function
	PGSC0003DMG400021762	1.0838	0.0275877	0.0377919	PsbP domain-containing protein 3, chloroplastic
	PGSC0003DMG400013485	1.08314	0.00936801	0.0196652	ATP-citrate synthase
	PGSC0003DMG400026078	1.08283	0.00492104	0.0133241	50S ribosomal protein L21
	PGSC0003DMG400025332	1.07521	0.000165749	0.00158416	Integral membrane HPP family protein
	PGSC0003DMG400021135	1.07473	0.00133057	0.00583426	Ribose 5-phosphate isomerase
	PGSC0003DMG400039453	1.07191	0.00104259	0.00502868	Zeatin O-xylosyltransferase
	PGSC0003DMG400026594	1.06972	0.00336788	0.0103176	Cytochrome P450
	PGSC0003DMG400008941	1.06971	0.0395182	0.0457626	Conserved gene of unknown function
	PGSC0003DMG400027856	1.06963	0.0244899	0.035199	Geranylgeranyl pyrophosphate synthase 2
	PGSC0003DMG400001495	1.06957	0.00189264	0.00712402	Ribonucleoprotein, chloroplast
	PGSC0003DMG400000488	1.06574	0.00170908	0.00672607	50S ribosomal protein L12, chloroplastic
	PGSC0003DMG401003636	1.06343	0.0223844	0.0333995	Conserved gene of unknown function
	PGSC0003DMG400022621	1.06125	0.0318263	0.0411264	Binding protein
	PGSC0003DMG400015442	1.05887	0.0166152	0.0278577	Conserved gene of unknown function
	PGSC0003DMG400011296	1.05826	0.0141087	0.0252471	Harpin-induced 1
	PGSC0003DMG400011214	1.05398	0.00672842	0.0162453	Conserved gene of unknown function
	PGSC0003DMG400016858	1.05318	0.0056631	0.0145362	Membrane protein
	PGSC0003DMG400015463	1.05313	0.00146243	0.00611507	Ornithine carbamoyltransferase
	PGSC0003DMG401023851	1.05197	1.57141e-05	0.000350442	EMB2394 (EMBRYO DEFECTIVE 2394)
	PGSC0003DMG400002261	1.05193	0.0244024	0.0351462	Conserved gene of unknown function
	PGSC0003DMG400003666	1.05083	0.00263448	0.00878442	Senescence-associated protein
	PGSC0003DMG400033336	1.04901	0.00641865	0.0157915	Conserved gene of unknown function
	PGSC0003DMG400026586	1.04758	0.00400562	0.011668	Cytochrome P450
	PGSC0003DMG400027736	1.04358	0.0226077	0.0335156	Histone H4
	PGSC0003DMG400005656	1.04267	0.0442363	0.0486717	Beta-mannosidase
	PGSC0003DMG400002581	1.03907	0.000358683	0.0025652	Succinic semialdehyde reductase isofom2
	PGSC0003DMG400027976	1.03849	0.00211977	0.00760623	Hypoxia induced protein conserved region containing protein
	PGSC0003DMG400001841	1.03804	0.0331463	0.0419947	Ubiquitin-protein ligase
	PGSC0003DMG400029263	1.03788	0.013977	0.0250547	Anthocyanin acyltransferase
	PGSC0003DMG400035370	1.03705	0.0221777	0.0332345	Glucosyltransferase
	PGSC0003DMG400004734	1.03656	0.00109477	0.00516037	Conserved gene of unknown function
	PGSC0003DMG400015464	1.03627	0.0494625	0.0518108	Nicotiana tabacum wound inducive mRNA , complete cds
	PGSC0003DMG400001299	1.03572	0.00235117	0.00823703	Ankyrin repeat domain protein
	PGSC0003DMG400002018	1.03432	0.0014668	0.00612101	Glutathione S-transferase omega
	PGSC0003DMG400019027	1.03363	0.000474411	0.00302747	Sodium-bile acid cotransporter
	PGSC0003DMG400017161	1.03323	0.000241606	0.00198846	50S ribosomal protein L28, chloroplastic
	PGSC0003DMG400004458	1.03189	0.00179898	0.00692225	Light-harvesting complex I protein Lhca5
	PGSC0003DMG400015011	1.03184	6.33643e-06	0.000182524	Immunophilin
	PGSC0003DMG400020380	1.0318	0.00575422	0.0146793	Fgenesh protein 2
	PGSC0003DMG400027602	1.03063	0.0135623	0.0247172	Uroporphyrinogen decarboxylase, chloroplastic
	PGSC0003DMG400004791	1.03052	0.0013748	0.00595269	Transaldolase ToTAL2
	PGSC0003DMG400029490	1.03002	0.0370527	0.0445492	Glucosyltransferase
	PGSC0003DMG400020850	1.02966	0.00178188	0.00692063	Beta-tubulin 16
	PGSC0003DMG400029416	1.02963	0.000256382	0.00206901	Glutathione-s-transferase theta, gst
	PGSC0003DMG400015392	1.02928	9.31771e-05	0.00115718	50S ribosomal protein L13, chloroplastic
	PGSC0003DMG400006858	1.02825	9.90908e-05	0.00121606	Subunit A of ferredoxin-thioredoxin-reductase
	PGSC0003DMG400002652	1.02587	0.0537748	0.0542456	Conserved gene of unknown function
	PGSC0003DMG400007436	1.02218	0.0533839	0.0540088	SLF-interacting SKP1
	PGSC0003DMG400026401	1.02001	0.000851701	0.00441607	Delta(7)-sterol-C5(6)-desaturase
	PGSC0003DMG400009378	1.01988	0.0177855	0.0288407	DNA binding protein
	PGSC0003DMG400000432	1.0197	0.021931	0.0330318	Glucosyltransferase
	PGSC0003DMG402032203	1.01848	0.00103293	0.0049937	Extensin
	PGSC0003DMG400025625	1.01822	0.0321585	0.0414008	Nutrient reservoir
	PGSC0003DMG400028266	1.01727	0.00906621	0.0192657	Peroxiredoxin
	PGSC0003DMG400024249	1.01666	0.00281501	0.00907984	Gibberellin 20-oxidase-1
	PGSC0003DMG400028238	1.01584	0.00304327	0.00959232	Thioredoxin peroxidase
	PGSC0003DMG400021406	1.01428	0.0312484	0.0406582	Phytosulfokine peptide
	PGSC0003DMG400008122	1.01422	0.00211986	0.00759343	AMP dependent CoA ligase
	PGSC0003DMG400005632	1.01124	0.0241367	0.0350557	LysM domain GPI-anchored protein 1
	PGSC0003DMG400021144	1.01107	0.00038773	0.0026716	Photosystem I subunit III
	PGSC0003DMG400030345	1.01072	0.0223491	0.0333948	FUS-interacting serine-arginine-rich protein 1
	PGSC0003DMG402021263	1.00773	0.00121079	0.00547097	Uroporphyrinogen decarboxylase
	PGSC0003DMG400021493	1.00698	0.00014161	0.00146849	50S ribosomal protein L34
	PGSC0003DMG400003147	1.00471	0.00435829	0.0123148	ATP binding protein
	PGSC0003DMG400000487	1.00377	0.000478592	0.00302622	50S ribosomal protein L12, chloroplastic
	PGSC0003DMG400008846	1.00096	0.0147971	0.0260078	P-type trefoil
	PGSC0003DMG401013731	-1.01346	0.0345971	0.0429154	Kinase
	PGSC0003DMG400015157	-1.01599	0.000410631	0.00272092	Receptor kinase
	PGSC0003DMG400031437	-1.0172	0.00959179	0.0198934	Neryl diphosphate synthase 1
	PGSC0003DMG400001369	-1.01908	0.00575222	0.0147104	Kinase
	PGSC0003DMG400021701	-1.02117	0.00879962	0.0189713	Conserved gene of unknown function
	PGSC0003DMG400006280	-1.02467	0.0477487	0.050707	Receptor protein kinase CLAVATA1
	PGSC0003DMG400009909	-1.02802	0.00268512	0.00882558	NIN 1
	PGSC0003DMG400016053	-1.03053	0.0210783	0.0320501	IQ-domain 13
	PGSC0003DMG400025081	-1.03186	0.000110215	0.00129879	Choline/ethanolamine kinase
	PGSC0003DMG400008091	-1.03189	0.00277052	0.00902049	Conserved gene of unknown function
	PGSC0003DMG400024616	-1.03789	0.0469327	0.0503041	UDP-glucosyltransferase
	PGSC0003DMG400026405	-1.03933	0.0456037	0.0496234	Conserved gene of unknown function
	PGSC0003DMG400008063	-1.03989	0.0375526	0.0449159	Fasciclin-like AGP 13
	PGSC0003DMG400016401	-1.04046	0.0397985	0.0459589	Electron transporter
	PGSC0003DMG400009033	-1.04144	0.00500991	0.0133899	Myb 12 transcription factor
	PGSC0003DMG400024532	-1.04306	0.000614107	0.00354779	Multidrug resistance protein
	PGSC0003DMG400019119	-1.04423	0.0179281	0.0289135	Oxidoreductase
	PGSC0003DMG400024498	-1.04789	0.0436601	0.0482424	UPF0497 membrane protein
	PGSC0003DMG400026901	-1.0528	0.0365672	0.0442993	Isovaleryl-CoA dehydrogenase 1, mitochondrial
	PGSC0003DMG400029740	-1.05305	0.000142202	0.0014673	Conserved gene of unknown function
	PGSC0003DMG400005612	-1.05349	0.000644297	0.00363118	Plastidic ATP/ADP-transporter
	PGSC0003DMG400027356	-1.05998	0.00139062	0.00595899	Transferase, transferring glycosyl groups
	PGSC0003DMG400013885	-1.06559	0.0104472	0.0209955	Receptor protein kinase
	PGSC0003DMG400006606	-1.06739	0.0460882	0.0498108	Peptide transporter
	PGSC0003DMG400001524	-1.06949	0.00463377	0.0128654	Phosphoserine aminotransferase, chloroplastic
	PGSC0003DMG400010751	-1.07077	0.027461	0.0376681	Conserved gene of unknown function
	PGSC0003DMG400010405	-1.07465	0.0514902	0.0530769	Proline/glycine/tyrosine-rich protein
	PGSC0003DMG400028426	-1.07834	0.0206356	0.0316321	Cellulose synthase catalytic subunit
	PGSC0003DMG400010231	-1.07898	0.0410454	0.046748	Conserved gene of unknown function
	PGSC0003DMG402012350	-1.07964	0.0141859	0.0252763	GTP binding protein
	PGSC0003DMG400006442	-1.08083	0.0107923	0.021358	Early light inducible protein
	PGSC0003DMG400015352	-1.08292	0.0136214	0.0247814	Serine/threonine-protein kinase bri1
	PGSC0003DMG400011842	-1.08398	0.00329804	0.0101788	Chitinase
	PGSC0003DMG400000123	-1.08704	0.00267371	0.00884414	Calcium-transporting ATPase, endoplasmic reticulum-type
	PGSC0003DMG400004036	-1.08708	0.0462381	0.0498689	ATP binding protein
	PGSC0003DMG400006378	-1.09149	0.0160922	0.0274016	Multidrug resistance pump
	PGSC0003DMG402013333	-1.0979	0.00654221	0.0159255	Tyrosine-protein phosphatase
	PGSC0003DMG400010166	-1.10156	0.000649043	0.00363815	Anthocyanin permease
	PGSC0003DMG401000668	-1.10603	0.0241509	0.0350028	Glycosyl hydrolase family 9
	PGSC0003DMG400029652	-1.12026	0.00218438	0.00778422	Protein ABC1, mitochondrial
	PGSC0003DMG400005649	-1.12768	0.0102484	0.0206762	Calmodulin-binding protein
	PGSC0003DMG402029595	-1.14846	0.0337325	0.042478	WD-repeat protein
	PGSC0003DMG400014646	-1.151	0.0310794	0.0405146	Nucellin
	PGSC0003DMG400008224	-1.15904	0.000867595	0.00445394	Glutaredoxin
	PGSC0003DMG400013018	-1.1611	0.00693289	0.0165274	Sigma factor sigb regulation protein rsbq
	PGSC0003DMG402003297	-1.16137	0.0123732	0.0234142	Protein ZINC INDUCED FACILITATOR-LIKE 1
	PGSC0003DMG400013680	-1.16172	0.0348188	0.0430872	Pectinesterase
	PGSC0003DMG400011083	-1.16775	0.0473935	0.050641	Peptide transporter
	PGSC0003DMG400018107	-1.17141	0.00148528	0.00614865	Notchless
	PGSC0003DMG400023193	-1.17143	0.00675526	0.0162722	Short chain alcohol dehydrogenase
	PGSC0003DMG400013367	-1.17253	0.0387362	0.0455178	Conserved gene of unknown function
	PGSC0003DMG400003520	-1.1799	0.0115136	0.0222962	Conserved gene of unknown function
	PGSC0003DMG400003569	-1.19071	0.0535276	0.0540751	Thaumatin protein
	PGSC0003DMG400003371	-1.19615	0.0499107	0.0519914	Arabinogalactan protein 2
	PGSC0003DMG400000063	-1.197	0.00965323	0.0199212	Heavy metal-associated domain containing protein
	PGSC0003DMG400007915	-1.19781	0.0509901	0.0527449	Conserved gene of unknown function
	PGSC0003DMG400009238	-1.20011	0.00155286	0.00635231	Leucine-rich repeat family protein
	PGSC0003DMG400008751	-1.21152	0.00523097	0.0136466	Conserved gene of unknown function
	PGSC0003DMG400004030	-1.21208	0.0121618	0.0231621	Ubiquitin-protein ligase
	PGSC0003DMG400020514	-1.21931	0.00615834	0.015333	Peptide transporter
	PGSC0003DMG400030397	-1.22321	0.0160021	0.0272931	Isoform MYB48-1 of Transcription factor MYB48
	PGSC0003DMG400007999	-1.23022	5.25941e-06	0.000158087	Nbs-lrr resistance protein
	PGSC0003DMG400000621	-1.23205	0.00223589	0.00794049	NtEIG-A1 protein
	PGSC0003DMG400008691	-1.23269	0.0129932	0.0241469	Conserved gene of unknown function
	PGSC0003DMG400000869	-1.24292	0.0497872	0.0519933	Quinonprotein alcohol dehydrogenase
	PGSC0003DMG400033904	-1.25005	0.0260476	0.0366008	SANT/MYB domain protein
	PGSC0003DMG400007295	-1.25213	0.0343201	0.0428021	Multidrug/pheromone exporter, MDR family, ABC transporter family
	PGSC0003DMG400002634	-1.25924	0.0082401	0.0183961	Conserved gene of unknown function
	PGSC0003DMG400024617	-1.27804	0.00880542	0.0189641	UDP-glucosyltransferase
	PGSC0003DMG400027470	-1.27887	0.0138092	0.0249263	ATP binding protein
	PGSC0003DMG400029330	-1.29517	0.025394	0.036024	Monooxygenase
	PGSC0003DMG400006949	-1.29974	0.00495432	0.0133618	Glycosyltransferase UGT90A7
	PGSC0003DMG400023581	-1.30192	0.04428	0.0486939	Conserved gene of unknown function
	PGSC0003DMG400000735	-1.30486	0.000166847	0.00158009	Glucose-1-phosphate adenylyltransferase
	PGSC0003DMG400016527	-1.31776	0.0344131	0.0427894	AP2 domain-containing transcription factor 2
	PGSC0003DMG400016887	-1.32892	0.000373611	0.00264461	Allene oxide synthase
	PGSC0003DMG400009095	-1.36997	0.000266412	0.00208505	Multidrug resistance-associated protein 1, 3 (Mrp1, 3), abc-transoprter
	PGSC0003DMG400005214	-1.37913	0.00214663	0.00767605	Boron transporter
	PGSC0003DMG400032164	-1.38689	0.0346937	0.0429837	Short chain alcohol dehydrogenase
	PGSC0003DMG400031485	-1.39227	0.0529475	0.05383	Kinase
	PGSC0003DMG400006764	-1.39589	0.03618	0.0442177	Cytokinin oxidase/dehydrogenase
	PGSC0003DMG400016381	-1.39707	0.00278374	0.00903518	Conserved gene of unknown function
	PGSC0003DMG400024527	-1.40667	0.0134622	0.0246431	LIGULELESS1 protein
	PGSC0003DMG400008000	-1.43158	0.00375665	0.0111623	L-asparaginase
	PGSC0003DMG400008931	-1.43455	0.00945883	0.019736	Conserved gene of unknown function
	PGSC0003DMG400021152	-1.46074	0.000871715	0.00446404	Alcohol dehydrogenase
	PGSC0003DMG400007511	-1.47349	0.00250759	0.0085398	Peptide transporter
	PGSC0003DMG400031456	-1.49845	0.00978657	0.0200765	Proline transporter
	PGSC0003DMG400006608	-1.50347	0.0241472	0.0350464	Peptide transporter
	PGSC0003DMG400026404	-1.50837	0.00166253	0.00664372	Fragment
	PGSC0003DMG400027194	-1.51596	0.0163823	0.027646	Serine/threonine-protein kinase Nek8
	PGSC0003DMG402013731	-1.5257	0.0105555	0.0210703	Conserved gene of unknown function
	PGSC0003DMG400041994	-1.52966	0.0338028	0.0424633	Conserved gene of unknown function
	PGSC0003DMG400005541	-1.53222	0.0324839	0.0415362	Hcr2-0A
	PGSC0003DMG400015230	-1.54516	0.0032099	0.010011	Pectate lyase
	PGSC0003DMG400022430	-1.55588	0.0195156	0.0304555	Polyphenoloxidase
	PGSC0003DMG400006866	-1.57308	0.0458603	0.049798	DNA-damage-inducible protein f
	PGSC0003DMG400004035	-1.59665	0.0224229	0.0334329	ATP binding protein
	PGSC0003DMG400010701	-1.61695	0.015756	0.0270961	Kinase
	PGSC0003DMG400000358	-1.62572	0.0424763	0.0476194	Serine-threonine protein kinase, plant-type
	PGSC0003DMG400026257	-1.64472	0.000115385	0.00131488	Phospholipase A1
	PGSC0003DMG400000620	-1.65668	0.0310723	0.0405308	Stellacyanin CASLP1
	PGSC0003DMG400005269	-1.65712	0.021228	0.0321834	Glucose-6-phosphate/phosphate translocator 2
	PGSC0003DMG400010477	-1.70179	0.0165072	0.0277439	Conserved gene of unknown function
	PGSC0003DMG400004037	-1.71089	0.0258855	0.0364718	ATP binding protein
	PGSC0003DMG400008172	-1.72011	0.0377795	0.0450574	Calmodulin binding protein SUN
	PGSC0003DMG400008849	-1.73187	4.67995e-07	2.94128e-05	Monovalent cation:proton antiporter
	PGSC0003DMG400026388	-1.74711	0.0100758	0.0204874	Serine/threonine kinase
	PGSC0003DMG400009931	-1.77158	0.0108788	0.0214882	Zinc-binding family protein
	PGSC0003DMG400005526	-1.78353	0.0109571	0.0215813	Cytochrome P450
	PGSC0003DMG400022337	-1.79744	0.0158179	0.027135	Gene of unknown function
	PGSC0003DMG400002449	-1.80011	0.0440187	0.0484837	Conserved gene of unknown function
	PGSC0003DMG400012496	-1.81302	0.00961818	0.0199083	NADH-ubiquinone oxidoreductase 19 kDa subunit
	PGSC0003DMG400030925	-1.84222	0.0172716	0.0282949	Conserved gene of unknown function
	PGSC0003DMG400008056	-1.89642	0.0138833	0.0249731	Gene of unknown function
	PGSC0003DMG400024625	-1.91588	0.0325863	0.0415646	MADS box protein
	PGSC0003DMG400017560	-1.96334	0.0475878	0.0506919	Phosphatidylinositol-4-phosphate 5-kinase
	PGSC0003DMG400005590	-2.00302	0.0127412	0.0238279	Disease resistance protein
	PGSC0003DMG400032510	-2.03088	1.45619e-07	1.16159e-05	L-ascorbate oxidase
	PGSC0003DMG400002943	-2.04076	0.00895111	0.0191585	Microsomal omega-6-desaturase
	PGSC0003DMG400026001	-2.05828	0.0250575	0.0356198	Uclacyanin-2
	PGSC0003DMG400016512	-2.10341	0.0371624	0.0446034	Auxin-induced protein AUX22
	PGSC0003DMG400008360	-2.25203	0.0166415	0.0278567	Tyrosine-specific transport protein
	PGSC0003DMG400027468	-2.30473	0.0458362	0.0497979	Leucine-rich repeat family protein
	PGSC0003DMG400030839	-2.50689	0.0212686	0.0322215	Blue copper protein
	PGSC0003DMG400020328	-2.51697	0.0292287	0.0390594	Kinase
	PGSC0003DMG400015767	-2.56968	0.0455522	0.0496194	Myb-like transcription factor
	PGSC0003DMG400012290	-2.61677	0.0477305	0.0507396	DNA primase
	PGSC0003DMG400011824	-2.64275	0.0526678	0.0536508	5'-nucleotidase surE
	PGSC0003DMG400030630	-3.01191	0.0135295	0.0246791	MATE transporter
	PGSC0003DMG400007983	-3.19133	0.0497541	0.0519849	Conserved gene of unknown function
	PGSC0003DMG400039898	-3.29567	0.0502848	0.0521714	NAC domain protein
	PGSC0003DMG400027645	-3.35027	0.0118662	0.0228298	Gibberellin 2-oxidase
	PGSC0003DMG400012682	-3.49509	0.0402866	0.0462649	Homeobox-leucine zipper protein ATHB-40
	PGSC0003DMG400019523	-3.50178	0.036073	0.0441129	NAC domain-containing protein 21/22
	PGSC0003DMG400029575	-3.56534	0.0354331	0.0434842	Catechol oxidase B, chloroplastic
	PGSC0003DMG400024530	-4.58571	0.00430479	0.0122303	Protein COBRA
	PGSC0003DMG400006270	-4.80047	0.00472662	0.0130014	Pyruvate decarboxylase
	PGSC0003DMG400012523	-4.94042	0.00406546	0.0118092	SPX domain-containing membrane protein
[truncated: 11 more columns]

## Sheet: Table S4
	975 elements included exclusively in "Ⅳ":						46 elements included exclusively in "Ⅱ":						392 elements included exclusively in "Ⅰ":							249 elements included exclusively in "Ⅲ":											19 common elements in "Ⅳ", "Ⅱ", "Ⅰ" and "Ⅲ":
	geneID	log2FC	p-value	FDR	annotation		geneID	log2FC	p-value	FDR	annotation		geneID	log2FC	p-value	FDR	annotation			geneID	log2FC	p-value	FDR	annotation								W1N3 VS W3N3			W1N1 VS W3N1			W1N1 VS W1N3			W3N1 VS W3N3
Ⅰ：Root of W1N3 VS Root of W3N3	PGSC0003DMG400005921	5.98566	0.00678256	0.0150506	Multicystatin		PGSC0003DMG400024568	4.43057	0.0273381	0.0498408	Rhicadhesin receptor		PGSC0003DMG400034315	5.77594	0.000393055	0.00289241	Conserved gene of unknown function			PGSC0003DMG400020673	4.90155	0.0103653	0.035538	Conserved gene of unknown function							geneID	log2FC	p-value	FDR	log2FC	p-value	FDR	log2FC	p-value	FDR	log2FC	p-value	FDR	annotation
Ⅱ：Root of W1N1 VS Root of W3N1	PGSC0003DMG400046144	5.10679	0.00154109	0.00612365	Zinc finger family protein		PGSC0003DMG400003943	4.33156	0.0091997	0.0357322	Blue copper protein		PGSC0003DMG400030650	5.68141	0.00157803	0.00717728	DNA binding protein			PGSC0003DMG400019674	4.90123	0.00623638	0.0284901	High-affinity nitrate transporter							PGSC0003DMG400037894	-3.02034	7.35152e-11	1.16311e-08	-2.88248	0.00476547	0.0266072	3.27039	6.46882e-06	0.000177491	3.12628	3.9389e-05	0.00152543	Aspartic proteinase nepenthesin-1
Ⅲ：Root of W3N1 VS Root of W3N3	PGSC0003DMG400010144	4.75489	0.000273414	0.00218673	Stigma expressed protein		PGSC0003DMG400017790	4.1013	0.0365464	0.0526583	Conserved gene of unknown function		PGSC0003DMG400004090	5.66256	5.81035e-09	6.12853e-07	Peroxidase			PGSC0003DMG400020109	4.31953	0.00563077	0.0275714	Conserved gene of unknown function							PGSC0003DMG400013516	-4.39881	2.58585e-21	2.86382e-18	-4.12664	0.000404062	0.0077349	2.95345	0.014392	0.0239909	2.68871	0.00101835	0.0114919	Polygalacturonase
Ⅳ：Root of W1N1 VS Root of W1N3	PGSC0003DMG400011709	4.58927	0.00636939	0.0145018	CEN 1		PGSC0003DMG400007458	3.74829	0.0257585	0.0511354	RAV		PGSC0003DMG400008061	5.50045	0.000456136	0.00315731	Structural constituent of cell wall			PGSC0003DMG400020672	4.08904	0.045774	0.0529524	Conserved gene of unknown function							PGSC0003DMG400011323	-3.55163	7.98804e-12	1.47446e-09	-3.02143	0.000811033	0.00905654	2.81639	3.30326e-08	3.8803e-06	2.28052	0.0211844	0.0431281	Lipid binding protein
	PGSC0003DMG400026899	4.58887	2.99507e-05	0.000483196	Multicystatin		PGSC0003DMG402005606	3.13424	0.0161081	0.046419	Pyridoxin biosynthesis protein PDX1		PGSC0003DMG401028252	5.40981	0.00163455	0.00735881	Beta-fructofuranosidase			PGSC0003DMG401024691	4.01098	0.0199338	0.0423531	Lipoxygenase							PGSC0003DMG400016538	-1.87479	7.4933e-06	0.000153682	-2.09179	0.0426215	0.0546534	2.538	1.52315e-07	1.12265e-05	2.7453	0.00114584	0.01228	Conserved gene of unknown function
	PGSC0003DMG400005950	4.46455	3.31282e-05	0.000516717	Multicystatin		PGSC0003DMG400026535	2.81106	0.0242962	0.0516777	Phytosulfokine peptide		PGSC0003DMG400025491	5.37008	0.00039716	0.00291294	Peroxidase			PGSC0003DMG400005000	3.98354	0.0364448	0.0504894	Metal ion binding protein							PGSC0003DMG400028182	1.90542	0.0290802	0.0403082	1.64277	0.0249049	0.0517403	2.51298	0.000363428	0.00258736	2.77403	6.95505e-05	0.0021947	Aquaporin TIP1;3
	PGSC0003DMG400000865	4.30009	0.00438818	0.0115109	Conserved gene of unknown function		PGSC0003DMG400029026	2.657	0.0319575	0.0512851	Conserved gene of unknown function		PGSC0003DMG400025571	5.36526	0.00136757	0.00655663	Acyltransferase			PGSC0003DMG400007885	3.93748	0.0107619	0.0357471	Zinc ion binding protein							PGSC0003DMG400013221	-2.98833	6.51388e-12	1.31166e-09	-3.36101	0.000760438	0.00886075	2.33643	0.000106105	0.00112669	2.71552	0.00222876	0.0179142	Tfm5 protein
	PGSC0003DMG400019076	4.25172	0.0159797	0.025648	Conserved gene of unknown function		PGSC0003DMG400002029	2.62652	0.0511374	0.053956	Cytoplasmic small heat shock protein class I		PGSC0003DMG400009950	5.24659	0.0015799	0.00717105	Peroxidase			PGSC0003DMG400010814	3.88661	0.0179152	0.0413091	Conserved gene of unknown function							PGSC0003DMG400002487	-4.30184	1.88295e-24	4.17073e-21	-4.29323	0.000639825	0.00816538	2.27835	0.00757013	0.0161959	2.22447	0.0234794	0.0443557	Lipid binding protein
	PGSC0003DMG400004547	4.18621	0.000399168	0.00272318	Proteinase inhibitor type-2 P303.51		PGSC0003DMG400019584	2.60849	0.0248087	0.0519433	Ribulose bisphosphate carboxylase small chain 1, chloroplastic		PGSC0003DMG400043736	5.20475	0.0151528	0.0290844	PR1 protein			PGSC0003DMG400030530	3.88025	0.0392053	0.0515875	Gamma-glutamyl-gamma-aminobutyrate hydrolase							PGSC0003DMG400025168	-1.08864	0.00886616	0.0214395	-1.20741	0.0308502	0.0510362	2.05806	3.7238e-07	2.18715e-05	2.17922	7.76595e-05	0.00232161	Lipid binding protein
	PGSC0003DMG400020681	4.16982	0.0318944	0.0393343	Early nodulin		PGSC0003DMG400000684	2.43419	0.00849578	0.034498	Laccase		PGSC0003DMG400004951	5.09906	0.00243741	0.00978053	Branched-chain-amino-acid aminotransferase			PGSC0003DMG400009718	3.64805	0.0184911	0.0416233	Ring finger protein							PGSC0003DMG400022295	-1.68622	0.000597452	0.00377025	-2.70743	0.000596153	0.00887606	1.94938	0.00352121	0.00994457	2.96575	5.27643e-06	0.000374626	Conserved gene of unknown function
	PGSC0003DMG400010136	4.12547	2.36489e-06	8.46631e-05	Stigma expressed protein		PGSC0003DMG400002027	2.40523	0.0500368	0.0536395	Cytoplasmic small heat shock protein class I		PGSC0003DMG400002364	5.08538	0.00565075	0.0166663	Hydroxyproline-rich glycoprotein (HRGP)			PGSC0003DMG400019979	3.61772	0.023255	0.0442754	CLE7							PGSC0003DMG400031535	-1.90397	5.5958e-05	0.000760411	-2.00715	0.00214289	0.0179467	1.90463	0.000456833	0.00294551	1.99703	0.0014012	0.0138014	Glycine-rich protein A3
	PGSC0003DMG400010137	3.96032	0.000211921	0.00184828	Cysteine protease inhibitor 1		PGSC0003DMG400019307	2.36271	0.00187909	0.016245	DWARF27		PGSC0003DMG400010052	4.79403	0.0100516	0.023048	Pollen coat			PGSC0003DMG400005934	3.57904	0.0214849	0.0434285	Transcriptional factor B3 family protein							PGSC0003DMG400001380	-1.69648	0.000166689	0.00166313	-2.19549	0.00370389	0.0236343	1.7498	0.00292218	0.00891597	2.24687	0.000698235	0.00908239	Pollen Ole e 1 allergen and extensin
	PGSC0003DMG400018717	3.81861	0.0140996	0.0237564	Hsp20/alpha crystallin family protein		PGSC0003DMG400006113	2.35896	0.0259827	0.0504591	CYP72A56		PGSC0003DMG400025213	4.74912	0.00668389	0.0182776	Polygalacturonase			PGSC0003DMG400004736	3.45431	0.00275323	0.0194668	P-rich protein EIG-I30							PGSC0003DMG400002046	-1.04637	0.00375037	0.0128592	-1.32999	0.0394346	0.0536471	1.66285	0.00230543	0.00769636	1.94175	6.06597e-05	0.00195027	Aspartic proteinase nepenthesin-1
	PGSC0003DMG400004759	3.76062	0.00443402	0.0115506	Pectinesterase		PGSC0003DMG400005061	2.28736	0.0194815	0.0474641	Anthranilate N-benzoyltransferase protein		PGSC0003DMG400006895	4.73378	0.00206361	0.00870647	Homeobox protein			PGSC0003DMG401022924	3.44444	0.0129231	0.0384311	Calmodulin							PGSC0003DMG400026540	-1.36416	0.000777602	0.00445062	-1.51427	0.0352268	0.051589	1.60144	0.000151209	0.00143534	1.74718	0.015853	0.0404394	Conserved gene of unknown function
	PGSC0003DMG400032826	3.65261	0.00523096	0.0127849	Conserved gene of unknown function		PGSC0003DMG400005059	2.14338	0.0535462	0.0543575	Conserved gene of unknown function		PGSC0003DMG400002825	4.71171	0.000176643	0.00173895	RNase NE			PGSC0003DMG401016112	3.43805	0.03479	0.0500272	10-hydroxygeraniol oxidoreductase							PGSC0003DMG400001876	-2.10512	9.90289e-12	1.6873e-09	-1.79338	0.0162732	0.046396	1.48184	0.0143909	0.0239997	1.17004	0.0210328	0.0430769	Conserved gene of unknown function
	PGSC0003DMG400006180	3.63292	0.020188	0.0297828	Endo-1,4-beta-xylanase A		PGSC0003DMG400010876	2.04197	0.0305916	0.0512408	Gene of unknown function		PGSC0003DMG400018038	4.71052	0.00184326	0.00798987	Pectinesterase			PGSC0003DMG400001317	3.42596	0.0167491	0.040772	Non-cell-autonomous protein pathway2							PGSC0003DMG400014688	2.0458	0.00021437	0.00197025	1.74647	0.000547924	0.00917773	1.10134	0.0234037	0.0325591	1.39032	0.0188149	0.0418546	Caffeic acid O-methyltransferase
	PGSC0003DMG400010632	3.54449	0.0426122	0.0472644	Conserved gene of unknown function		PGSC0003DMG400003519	2.00679	0.0513769	0.0537852	Conserved gene of unknown function		PGSC0003DMG400011822	4.70045	0.000538495	0.00352889	Conserved gene of unknown function			PGSC0003DMG400020230	3.33329	0.0197992	0.0424375	Zinc finger (C3HC4-type RING finger) family protein							PGSC0003DMG400015673	2.27071	0.00437165	0.0141982	2.58728	0.00528777	0.0257659	-2.02811	0.0127905	0.022259	-2.34518	0.0105357	0.0358341	Geranylgeranyl pyrophosphate synthase 1
	PGSC0003DMG400000040	3.40778	0.0342581	0.041354	Rop guanine nucleotide exchange factor		PGSC0003DMG400018658	1.97163	0.0114001	0.0402004	Axi 1 protein		PGSC0003DMG400005044	4.65001	0.00654732	0.0181053	S-locus receptor kinase			PGSC0003DMG400020880	3.20414	0.050448	0.0541331	SET domain protein							PGSC0003DMG400012040	4.0438	0.00265893	0.010424	2.94516	0.000245756	0.00658626	-3.15675	0.0173716	0.0270058	-2.0715	0.0142148	0.0391941	Cytochrome P450
	PGSC0003DMG400012726	3.40213	0.0389676	0.0448223	Conserved gene of unknown function		PGSC0003DMG400021095	1.95255	0.0491138	0.0539447	Gibberellin 2-oxidase 1		PGSC0003DMG400012983	4.60731	0.00567314	0.0166879	Pollen ole e 1 allergen and extensin family protein			PGSC0003DMG400000519	3.01354	0.052124	0.0543902	Glucan endo-1,3-beta-glucosidase, acidic isoform GI9							PGSC0003DMG400021788	3.37398	0.000781114	0.0044592	3.13023	1.01768e-05	0.000909126	-3.36347	0.000642953	0.00360188	-3.13079	1.4656e-05	0.000891919	UDP-glucuronosyltransferase
	PGSC0003DMG400010141	3.34466	0.00607839	0.0141303	Stigma expressed protein		PGSC0003DMG400026222	1.90538	0.0549842	0.0549842	Major pollen allergen Ory s 1		PGSC0003DMG401007810	4.60417	0.00440756	0.0142939	Transcription factor RF2a			PGSC0003DMG400025144	2.99371	0.0298162	0.0481125	Conserved gene of unknown function							PGSC0003DMG400011693	3.79003	0.018417	0.0328716	3.10731	0.000146527	0.00436326	-5.04395	0.000467582	0.00297905	-4.37652	4.7611e-07	7.37538e-05	Nitrate transporter
	PGSC0003DMG400003666	3.29153	0.0285098	0.0365388	Senescence-associated protein		PGSC0003DMG400026139	1.69623	0.0279819	0.0493365	Flotillin-1		PGSC0003DMG400022865	4.59248	0.0438321	0.0493585	Conserved gene of unknown function			PGSC0003DMG400018771	2.96004	0.0533244	0.0547378	Conserved gene of unknown function
	PGSC0003DMG401019826	3.2897	0.0436408	0.047771	Nucleic acid binding protein		PGSC0003DMG400011594	1.67155	0.0532085	0.0542201	Tau class glutathione transferase GSTU50		PGSC0003DMG400010813	4.58967	0.0196054	0.0337682	Conserved gene of unknown function			PGSC0003DMG400031054	2.9343	0.0437779	0.0523859	Transcription factor
	PGSC0003DMG400025539	3.28447	0.0521284	0.0534217	Non-specific lipid-transfer protein		PGSC0003DMG400028984	1.63701	0.00639896	0.028582	Conserved gene of unknown function		PGSC0003DMG400029916	4.54888	0.0461664	0.050573	Pollen specific actin-depolymerizing factor 2			PGSC0003DMG400023031	2.92683	0.0103238	0.0356108	Hydrolase, hydrolyzing O-glycosyl compounds
	PGSC0003DMG400024589	3.28422	0.0457884	0.0491768	Protein PRD1		PGSC0003DMG400019683	1.61932	0.0257066	0.0514132	Conserved gene of unknown function		PGSC0003DMG400026366	4.53614	0.0121097	0.025668	Acyltransferase			PGSC0003DMG400002706	2.78747	0.0208875	0.0431946	Vacuolar protein sorting 13C protein
	PGSC0003DMG400028670	3.27709	0.0523602	0.0534988	UDP-glucose:glucosyltransferase		PGSC0003DMG400022224	1.58086	0.0435412	0.0545283	Cytochrome P450		PGSC0003DMG400028968	4.50275	0.00846256	0.0208737	Conserved gene of unknown function			PGSC0003DMG400012436	2.62592	0.0277161	0.0476091	Transcription factor RF2a
	PGSC0003DMG400018526	3.11687	0.00868888	0.0177992	Conserved gene of unknown function		PGSC0003DMG400030988	1.42514	0.0387718	0.0532864	Serine-threonine protein kinase, plant-type		PGSC0003DMG400015290	4.49748	0.0126247	0.0264557	Proteinase inhibitor type-2 CEVI57			PGSC0003DMG400012718	2.6021	0.0111555	0.0359338	Cytokinin oxidase/dehydrogenase 1
	PGSC0003DMG400016719	3.11629	0.0230958	0.0323101	Reverse transcriptase		PGSC0003DMG400008123	1.4082	0.0340137	0.0512116	Blind		PGSC0003DMG400000694	4.46625	0.0313816	0.0419495	Peroxidase			PGSC0003DMG400020687	2.55847	0.0057099	0.027485	Conserved gene of unknown function
	PGSC0003DMG400003738	3.0121	0.00229818	0.00767899	CBS domain-containing protein		PGSC0003DMG400032250	1.31935	0.0277882	0.0496482	Non-specific lipid-transfer protein		PGSC0003DMG400009388	4.46028	0.0242426	0.0372381	Transcription factor RF2a			PGSC0003DMG400005763	2.54227	0.0404217	0.0517107	Conserved gene of unknown function
	PGSC0003DMG402016112	3.00038	0.00250164	0.00809265	Sinapyl alcohol dehydrogenase 2		PGSC0003DMG400026032	1.3125	0.0267647	0.0498121	Carotenoid cleavage dioxygenase 7		PGSC0003DMG401029578	4.43082	0.0182997	0.0327944	STS14 protein			PGSC0003DMG400015664	2.39216	0.0519015	0.0543913	DUF26 domain-containing protein 1
	PGSC0003DMG400010789	2.95553	0.0410411	0.0461482	Exocyst complex component		PGSC0003DMG400012513	1.30424	0.0292375	0.0499085	Amino acid binding protein		PGSC0003DMG400019162	4.3244	0.000474466	0.00324365	9-cis-epoxycarotenoid dioxygenase			PGSC0003DMG400007372	2.33296	0.0360162	0.0503459	Endonuclease/exonuclease/phosphatase family protein
	PGSC0003DMG400024811	2.95428	0.0284583	0.0364977	Conserved gene of unknown function		PGSC0003DMG400006680	1.25444	0.040636	0.0539132	Peroxidase 1		PGSC0003DMG400012534	4.26876	0.00685936	0.0185286	Serine protease			PGSC0003DMG400015558	2.30115	0.0397723	0.0517343	ZPT2-13
	PGSC0003DMG402003552	2.9332	0.0192056	0.028866	NAC domain protein		PGSC0003DMG400011369	1.21041	0.00432326	0.0257474	Rapid alkalinization factor preproprotein		PGSC0003DMG400021768	4.18806	0.00381655	0.0130056	Cell number regulator 2			PGSC0003DMG400020638	2.27654	0.000174819	0.00391962	Conserved gene of unknown function
	PGSC0003DMG400021519	2.90104	0.0243501	0.0334303	Cyclin A		PGSC0003DMG400027711	1.1047	0.0393335	0.0537826	Leucine-rich repeat transmembrane protein kinase		PGSC0003DMG400015421	3.95302	0.0537381	0.0544261	CYP82C4			PGSC0003DMG400003580	2.274	0.0522007	0.0543704	Conserved gene of unknown function
	PGSC0003DMG400021139	2.89608	0.0106948	0.0200807	Actin binding protein		PGSC0003DMG400002234	1.0902	0.0192034	0.0480982	Dad1/CCD8		PGSC0003DMG401015527	3.94988	0.01143	0.0248211	Serine-threonine protein kinase, plant-type			PGSC0003DMG400008291	2.26392	0.0520411	0.0544037	Gene of unknown function
	PGSC0003DMG400029379	2.87447	0.0546584	0.0548334	Rop guanine nucleotide exchange factor		PGSC0003DMG400008222	1.03581	0.00162351	0.0150035	Cytochrome P450		PGSC0003DMG400027749	3.94745	0.000307214	0.0024655	UPF0497 membrane protein PIMP1			PGSC0003DMG400030828	2.2405	0.0200733	0.0422804	Phi-1 protein
	PGSC0003DMG400024531	2.86893	0.0107794	0.0201993	Thylakoid lumenal 25.6 kDa protein, chloroplast		PGSC0003DMG400031228	1.01442	0.0486944	0.0537041	LRR receptor-like serine/threonine-protein kinase		PGSC0003DMG400019375	3.94623	0.0436936	0.0492526	CBL-interacting protein kinase			PGSC0003DMG400003641	2.15051	0.0140434	0.0389739	Gast1
	PGSC0003DMG400009168	2.86766	0.00108162	0.00494622	Indole-3-acetic acid-induced protein ARG7		PGSC0003DMG400012974	1.0135	0.0469903	0.0540489	Conserved gene of unknown function		PGSC0003DMG402018966	3.93531	0.0442771	0.049708	Pentatricopeptide repeat-containing protein			PGSC0003DMG400008631	2.14355	0.0341425	0.049683	Glutathione s-transferase
	PGSC0003DMG400030606	2.84025	0.0159273	0.0255858	Nutrient reservoir		PGSC0003DMG400026001	1.00255	0.00163472	0.0146035	Uclacyanin-2		PGSC0003DMG400036806	3.92792	0.00777807	0.0198028	Pit1 protein			PGSC0003DMG400031363	2.13939	0.0262824	0.0467486	Indole-3-acetic acid-induced protein ARG7
	PGSC0003DMG400012659	2.82893	0.0385886	0.0445773	Serine/threonine-protein kinase HT1		PGSC0003DMG400019944	-1.18014	0.000631343	0.00846	Conserved gene of unknown function		PGSC0003DMG400025490	3.92027	0.00541039	0.0163493	Peroxidase			PGSC0003DMG400006230	2.13001	0.000134142	0.00336144	Gene of unknown function
	PGSC0003DMG400000313	2.81208	0.00948274	0.0186236	Ovate		PGSC0003DMG400030212	-1.2902	0.00221372	0.0179781	Nitrate reductase		PGSC0003DMG400004039	3.91939	0.0404051	0.0472281	DNA binding protein			PGSC0003DMG400015301	2.1242	0.0434655	0.0524913	Conserved gene of unknown function
	PGSC0003DMG400018588	2.78962	0.000914172	0.0044056	Myb		PGSC0003DMG400030779	-1.29411	0.0335411	0.051074	Conserved gene of unknown function		PGSC0003DMG400031548	3.91501	0.0517285	0.0534415	Conserved gene of unknown function			PGSC0003DMG400027089	2.09704	0.00958968	0.0346939	DOF domain class transcription factor
	PGSC0003DMG400018290	2.73063	0.0476357	0.0503267	Serine/threonine-protein kinase Haspin		PGSC0003DMG400006506	-1.36204	0.0500976	0.0534906	Cysteine synthase		PGSC0003DMG400026326	3.87688	0.0541315	0.0546995	Protein kinase 2			PGSC0003DMG402029032	2.08429	0.0296257	0.0481241	Dual specificity protein kinase-ttk
	PGSC0003DMG400007848	2.69764	0.00740613	0.0159723	Phospholipase D		PGSC0003DMG400008348	-1.45091	0.0339088	0.0513421	Gene of unknown function		PGSC0003DMG400013587	3.87688	0.0541315	0.0546746	AP2 domain-containing transcription factor			PGSC0003DMG400014169	2.03045	0.0502481	0.0540547	Alpha/beta fold family protein
	PGSC0003DMG400009216	2.6971	0.0408838	0.046054	Parallel spindle 1		PGSC0003DMG400018456	-3.77016	0.0253566	0.0518746	Conserved gene of unknown function		PGSC0003DMG400005058	3.82999	0.0276765	0.0392719	Anthranilate N-benzoyltransferase protein			PGSC0003DMG400003384	2.02661	0.0465725	0.0529064	Origin-recognition complex subunit 6
	PGSC0003DMG400008591	2.69396	0.00786311	0.0166333	O-methyltransferase		PGSC0003DMG400033041	-3.90303	0.0504761	0.0534687	ABC transporter		PGSC0003DMG400000482	3.81866	0.000272482	0.00225204	Glutaredoxin			PGSC0003DMG400015302	2.01115	0.006431	0.0291448	Conserved gene of unknown function
	PGSC0003DMG400026926	2.67345	0.00981071	0.0189997	Osmotin								PGSC0003DMG400000693	3.81262	0.0315127	0.0420486	Peroxidase			PGSC0003DMG400008859	1.99685	0.0521408	0.0543745	UPF0497 membrane protein 9
	PGSC0003DMG400025030	2.66623	0.0133655	0.0229097	Receptor kinase THESEUS 1								PGSC0003DMG400020563	3.79038	0.0292799	0.0404333	Conserved gene of unknown function			PGSC0003DMG400024942	1.94288	0.0111039	0.0360401	LEA-18
	PGSC0003DMG400023891	2.6489	0.000969263	0.00459453	Conserved gene of unknown function								PGSC0003DMG400008533	3.7857	0.0221031	0.0358406	Carbonyl reductase			PGSC0003DMG400011497	1.94039	0.0384879	0.0513977	Light-dependent short hypocotyls 1
	PGSC0003DMG401027210	2.62428	0.0267597	0.0351958	UDP-glucosyltransferase								PGSC0003DMG402024332	3.724	0.0412591	0.0477227	Peroxidase 27			PGSC0003DMG401026419	1.88537	0.0069553	0.0298535	Unknow protein
	PGSC0003DMG400028986	2.56709	1.68287e-05	0.000345677	ATP binding protein								PGSC0003DMG400003139	3.69445	0.0287985	0.0401186	Conserved gene of unknown function			PGSC0003DMG400022365	1.86011	0.0287579	0.0479017	Beta-galactosidase
	PGSC0003DMG400018704	2.56015	0.016086	0.0257965	Glycosyl hydrolases family 17 protein								PGSC0003DMG400015615	3.66602	0.014924	0.02882	Conserved gene of unknown function			PGSC0003DMG400004379	1.83743	0.00559423	0.0276306	Esterase
	PGSC0003DMG400001118	2.55467	0.00802337	0.0168209	Zinc finger protein								PGSC0003DMG400011038	3.65282	0.0339507	0.043519	Short chain alcohol dehydrogenase			PGSC0003DMG400006378	1.83538	0.00544742	0.0271415	Multidrug resistance pump
	PGSC0003DMG400008738	2.54141	0.0349914	0.0419696	Monomeric G-protein								PGSC0003DMG400023230	3.62672	0.0266517	0.0386346	2-isopropylmalate synthase A			PGSC0003DMG400006231	1.82946	0.000563759	0.00787414	Gene of unknown function
	PGSC0003DMG400032828	2.54055	0.000254289	0.00209621	Serine-threonine protein kinase, plant-type								PGSC0003DMG400018745	3.6128	0.0127908	0.0265776	Auxin efflux facilitator			PGSC0003DMG401008570	1.82197	0.0126848	0.0379208	Conserved gene of unknown function
	PGSC0003DMG400002592	2.53534	0.0145164	0.0241128	Phospholipase d								PGSC0003DMG400022623	3.60346	0.0487014	0.0519372	Glutathione S-transferase 1			PGSC0003DMG400003914	1.80871	2.31813e-05	0.001197	Copper chaperone
	PGSC0003DMG400015035	2.53467	0.00153486	0.00611828	Peroxidase								PGSC0003DMG400021946	3.43872	0.0432503	0.0489522	Conserved gene of unknown function			PGSC0003DMG402014734	1.78959	0.0326384	0.0492176	P-coumaroyl quinate/shikimate 3'-hydroxylase
	PGSC0003DMG400010721	2.52486	0.0114769	0.0209731	SNI1								PGSC0003DMG400018676	3.41598	0.019629	0.0337564	Conserved gene of unknown function			PGSC0003DMG400011171	1.77477	0.042609	0.0524229	Transcription factor
	PGSC0003DMG400022848	2.52189	0.00167791	0.00642944	Peroxidase								PGSC0003DMG400028970	3.40861	0.0381872	0.0458205	DC1 domain containing protein			PGSC0003DMG400001477	1.75771	0.0437431	0.0523811	Conserved gene of unknown function
	PGSC0003DMG400030351	2.51457	0.0261543	0.0348014	Cdc6								PGSC0003DMG401024332	3.38481	0.0126991	0.0265363	Peroxidase 27			PGSC0003DMG400004355	1.72728	0.0073753	0.0308027	Glutamine synthetase
	PGSC0003DMG400018014	2.51125	0.00591561	0.0139241	Anthocyanin acyltransferase								PGSC0003DMG400004549	3.3716	0.00576658	0.0168287	Proteinase inhibitor type-2 CEVI57			PGSC0003DMG400010475	1.72672	5.46941e-05	0.00194164	Plasma membrane intrinsic protein 2-1
	PGSC0003DMG400000779	2.49907	0.0105008	0.0198057	Extensin (ext)								PGSC0003DMG400029331	3.36331	0.0227384	0.0361303	Expansin			PGSC0003DMG400001668	1.70232	0.017608	0.0416146	SAUR family protein
	PGSC0003DMG400010892	2.49714	0.0017854	0.00667128	Conserved gene of unknown function								PGSC0003DMG400026200	3.27669	0.00788648	0.0199413	Early nodulin 20			PGSC0003DMG400016142	1.70185	0.0442549	0.0524411	Cyclin D2.1 protein
	PGSC0003DMG400012849	2.48916	0.00013235	0.00130922	Benzoate carboxyl methyltransferase								PGSC0003DMG400045951	3.27282	0.0275583	0.0391795	Germin 12			PGSC0003DMG400030808	1.64291	0.0049629	0.026762	Phi-1 protein
	PGSC0003DMG400016188	2.47983	0.00169071	0.00646528	ATP binding protein								PGSC0003DMG400017741	3.26399	0.0545718	0.0548193	Oligopeptide transporter			PGSC0003DMG402031505	1.638	0.0462878	0.0529714	Conserved gene of unknown function
	PGSC0003DMG400013454	2.47395	0.00980075	0.0189902	Kinesin								PGSC0003DMG400025694	3.24211	0.0221909	0.0358779	Sdl1			PGSC0003DMG400025182	1.61605	0.0170635	0.0410101	Cytochrome c biogenesis protein family
	PGSC0003DMG400001183	2.46566	0.00208229	0.00731526	Glycosyltransferase family GT8 protein								PGSC0003DMG400004675	3.21236	0.00153794	0.00702377	Extensin class 1 protein			PGSC0003DMG400000113	1.58487	0.0375729	0.0511376	Conserved gene of unknown function
	PGSC0003DMG400029534	2.45967	0.0309067	0.038559	Kunitz-type protease inhibitor KPI-D2.2								PGSC0003DMG400021941	3.14595	0.0286633	0.040031	Disease resistance response protein			PGSC0003DMG400011172	1.57104	0.0505867	0.0541116	Conserved gene of unknown function
	PGSC0003DMG400038589	2.45402	0.0206075	0.0301767	Zinc finger family protein								PGSC0003DMG400017445	3.10391	0.0108945	0.0241798	DNA binding protein			PGSC0003DMG400024967	1.56284	0.000530476	0.00753275	Peroxidase
	PGSC0003DMG400021464	2.43888	0.0417328	0.0466747	Conserved gene of unknown function								PGSC0003DMG400021299	3.02506	0.0147394	0.0287139	Multiprotein bridging factor 1			PGSC0003DMG400017091	1.55595	0.019233	0.0421248	Patatin-01
	PGSC0003DMG400005697	2.40674	0.00788847	0.0166495	Conserved gene of unknown function								PGSC0003DMG400012465	3.01869	0.0347682	0.0438064	STIG1			PGSC0003DMG400019435	1.55506	0.00217045	0.0176117	Wound-induced protein WIN1
	PGSC0003DMG400025667	2.40642	0.00433116	0.0114654	Gene of unknown function								PGSC0003DMG400023295	2.93997	0.0410004	0.0475725	AP2/ERF domain-containing transcription factor			PGSC0003DMG400045253	1.55111	0.0297012	0.0481092	HMGR CoA reductase
	PGSC0003DMG400002303	2.38952	0.00118023	0.00518281	Glucan endo-1,3-beta-glucosidase								PGSC0003DMG400010446	2.93495	0.0411571	0.0476545	Conserved gene of unknown function			PGSC0003DMG400046343	1.54989	0.0208881	0.0431433	3-hydroxy-3-methylglutaryl-coenzyme A reductase 1
	PGSC0003DMG400029675	2.38909	0.00113664	0.00509253	Cell cycle switch 52B								PGSC0003DMG400004677	2.92977	0.0214807	0.0352182	Hydroxyproline-rich glycoprotein (HRGP)			PGSC0003DMG400004064	1.54129	2.65727e-06	0.000266352	Subtilisin inhibitor 1
	PGSC0003DMG400008982	2.38765	2.97795e-05	0.000484594	Basic 7S globulin 2 small subunit								PGSC0003DMG400005778	2.88304	0.0512169	0.053136	NADPH-dependent thioredoxin reductase B			PGSC0003DMG400027634	1.53799	0.0383169	0.0513705	Organic anion transmembrane transporter
	PGSC0003DMG400030573	2.3807	0.000424304	0.00283296	Reticulon B14								PGSC0003DMG400037344	2.82355	0.0468652	0.0508855	Acetylglucosaminyltransferase			PGSC0003DMG400021204	1.51678	0.0428757	0.0524105	LOB domain-containing protein 4
	PGSC0003DMG400016512	2.37762	0.0505995	0.0524266	Auxin-induced protein AUX22								PGSC0003DMG400016665	2.71967	0.00822691	0.0204748	Annexin			PGSC0003DMG400027577	1.50506	2.5868e-11	2.20396e-08	Superoxide dismutase
	PGSC0003DMG400019245	2.37256	0.00659285	0.0147867	Conserved gene of unknown function								PGSC0003DMG400026077	2.67682	0.0328113	0.0429026	Calcium-dependent protein kinase			PGSC0003DMG400026023	1.50255	0.0390279	0.0514734	Nuc-1 negative regulatory protein preg
	PGSC0003DMG400010591	2.36782	0.0158041	0.0254422	SLAC-homologous 1 protein								PGSC0003DMG400004391	2.65816	0.0232368	0.0364516	Gene of unknown function			PGSC0003DMG400017558	1.4952	0.0544599	0.0550087	Universal stress protein family protein
	PGSC0003DMG400006149	2.35931	0.0267437	0.0351995	Chlorophyll a-b binding protein 4, chloroplastic								PGSC0003DMG400010343	2.65543	0.0067533	0.0183541	Iron-regulated transporter 2			PGSC0003DMG400027225	1.48669	0.000291305	0.00539548	Conserved gene of unknown function
	PGSC0003DMG400013896	2.35462	0.0385119	0.0445024	Conserved gene of unknown function								PGSC0003DMG400024910	2.63919	0.00690022	0.0186163	12-oxophytodienoate reductase			PGSC0003DMG400030979	1.48242	0.0404978	0.0516916	Polygalacturonase non-catalytic subunit AroGP3
	PGSC0003DMG400025904	2.34827	0.00342218	0.00973806	ATP binding protein								PGSC0003DMG400029768	2.63792	0.00839472	0.0207758	Nodulin			PGSC0003DMG400003043	1.46497	0.0138265	0.0390718	Osmotin
	PGSC0003DMG402010654	2.32942	0.0232318	0.0324399	Gene of unknown function								PGSC0003DMG400013243	2.62311	0.00772035	0.0197011	Potassium channel TORK1			PGSC0003DMG400021364	1.46129	0.0284163	0.047942	33 kDa ribonucleoprotein, chloroplastic
	PGSC0003DMG400022502	2.32505	0.00190501	0.00697947	Deoxyuridine 5'-triphosphate nucleotidohydrolase								PGSC0003DMG400019017	2.61123	0.000766944	0.00443546	BHLH transcriptional regulator			PGSC0003DMG400004266	1.45287	0.0386642	0.0514717	GTP binding protein
	PGSC0003DMG400004842	2.31413	0.000265641	0.00215668	Beta-galactosidase								PGSC0003DMG400011085	2.56538	0.00554744	0.0165824	Peptide transporter			PGSC0003DMG400011749	1.42823	0.0532348	0.0546787	UDP-galactose:solanidine galactosyltransferase
	PGSC0003DMG400003645	2.3124	0.00117612	0.00517687	Ascorbate peroxidase								PGSC0003DMG400023395	2.5607	0.0432435	0.0489695	Conserved gene of unknown function			PGSC0003DMG400010258	1.42322	0.0251735	0.0456336	F-box family protein
	PGSC0003DMG400008945	2.30974	0.00293941	0.00893952	Bipolar kinesin KRP-130								PGSC0003DMG400011651	2.50277	0.0456812	0.0502901	Conserved gene of unknown function			PGSC0003DMG400000476	1.41792	0.024785	0.045315	Conserved gene of unknown function
	PGSC0003DMG400001987	2.28809	0.0203437	0.0299069	Electron transporter								PGSC0003DMG400021947	2.45397	0.000449438	0.00313052	Conserved gene of unknown function			PGSC0003DMG400006923	1.39557	0.0282429	0.0478865	Leucine-rich repeat protein
	PGSC0003DMG400021837	2.28773	0.00676989	0.0150402	Gene of unknown function								PGSC0003DMG401011882	2.42293	1.23301e-07	7.58645e-06	Formyltetrahydrofolate deformylase			PGSC0003DMG400014850	1.39537	0.00720596	0.0306208	Proline-rich protein
	PGSC0003DMG400007794	2.2746	0.00502845	0.0125511	Xyloglucan endotransglucosylase-hydrolase XTH9								PGSC0003DMG400031294	2.42061	0.0024737	0.00989034	AP2/ERF domain-containing transcription factor			PGSC0003DMG400028500	1.39377	0.0383471	0.0513302	Protein PPLZ02
	PGSC0003DMG400002103	2.26956	0.00457812	0.0118195	Mitochondrial glycine decarboxylase complex H-protein								PGSC0003DMG400009501	2.40878	0.000204015	0.00192295	Gene of unknown function			PGSC0003DMG400026186	1.38947	0.0546729	0.0548984	Indole-3-acetic acid-amido synthetase GH3.6
	PGSC0003DMG400026575	2.26811	0.00399096	0.0108789	Class III peroxidase								PGSC0003DMG400029766	2.38915	0.0202337	0.0341598	Nodulin			PGSC0003DMG400013195	1.36714	0.00598676	0.0280259	Alpha-L-fucosidase 2
	PGSC0003DMG400022565	2.26764	0.0173342	0.0269922	Receptor kinase								PGSC0003DMG400009442	2.38319	0.00826651	0.0205503	VQ motif-containing protein			PGSC0003DMG400002012	1.36393	0.012412	0.0378355	ATP binding protein
	PGSC0003DMG400016972	2.26584	0.0218526	0.0313406	Conserved gene of unknown function								PGSC0003DMG400029108	2.36005	0.053493	0.0543767	Meiotic asynaptic mutant 1			PGSC0003DMG400002176	1.3616	0.006748	0.0295594	Glutathione S-transferase
	PGSC0003DMG400020264	2.26353	0.00622193	0.0143135	Conserved gene of unknown function								PGSC0003DMG400010373	2.3178	0.00303277	0.0112711	Iron-regulated transporter 1			PGSC0003DMG400023004	1.36014	0.0465706	0.0529395	Leucine rich repeat receptor kinase
	PGSC0003DMG400007883	2.26264	0.0176317	0.027286	Ring finger protein								PGSC0003DMG400004676	2.31374	0.0274226	0.0391373	Hydroxyproline-rich glycoprotein (HRGP)			PGSC0003DMG400012296	1.34392	0.0408349	0.0518887	Avr9/Cf-9 rapidly elicited protein 194
	PGSC0003DMG400037636	2.25951	0.00173099	0.00655926	Conserved gene of unknown function								PGSC0003DMG400000024	2.2985	0.0328448	0.0428705	Conserved gene of unknown function			PGSC0003DMG400018279	1.32828	0.0434549	0.0525903	MYB domain class transcription factor
	PGSC0003DMG400004356	2.25678	0.0546725	0.054833	Binding protein								PGSC0003DMG400004499	2.29709	0.0283254	0.0398608	Homeobox protein			PGSC0003DMG400015267	1.32592	0.00500183	0.0268023	Kunitz-type protease inhibitor
	PGSC0003DMG401032203	2.2541	0.00219106	0.00748746	Extensin								PGSC0003DMG400007109	2.2936	0.0471466	0.0510909	Cytochrome P450			PGSC0003DMG400012492	1.32053	0.00131732	0.0136043	Serine protease
	PGSC0003DMG400025304	2.24391	0.000476685	0.0030166	DNA-binding protein MNB1B								PGSC0003DMG400011429	2.28513	0.0015855	0.00718176	Conserved gene of unknown function			PGSC0003DMG400019472	1.30131	2.78124e-05	0.00121519	Copper chaperone
	PGSC0003DMG400021869	2.226	0.0152174	0.0249464	Conserved gene of unknown function								PGSC0003DMG400030806	2.24089	0.00579924	0.0168795	UDP-glucose:glucosyltransferase			PGSC0003DMG400015308	1.29272	0.0227783	0.0440571	Conserved gene of unknown function
	PGSC0003DMG400009361	2.22512	0.000731454	0.00391115	Chromosome-associated kinesin KIF4A								PGSC0003DMG400005390	2.22302	0.00595788	0.0171609	Calmodulin-binding protein			PGSC0003DMG400025492	1.27064	0.0028868	0.0195981	Peroxidase
	PGSC0003DMG400003733	2.22443	0.00135413	0.00564945	Agglutinin isoform								PGSC0003DMG400013756	2.21444	0.00381353	0.0130154	DUF26 domain-containing protein 2			PGSC0003DMG400002132	1.26711	0.00941005	0.0345576	Purine transporter
	PGSC0003DMG400029835	2.2115	0.0221091	0.031564	Condensin complex subunit 1								PGSC0003DMG400015104	2.19231	0.0206042	0.0344179	WRKY transcription factor			PGSC0003DMG400007816	1.25598	0.0421501	0.0522735	UDP-glucuronate 5-epimerase
	PGSC0003DMG400024725	2.20429	0.000235562	0.00198983	Deoxyuridine 5'-triphosphate nucleotidohydrolase								PGSC0003DMG400025387	2.19002	0.0415708	0.0479081	POT family protein			PGSC0003DMG400010557	1.25031	0.0414966	0.0523005	Allene oxide syntase
	PGSC0003DMG400022437	2.19848	0.0437528	0.0477962	Stem-specific protein TSJT1								PGSC0003DMG400017886	2.16607	9.73659e-10	1.34791e-07	Calcineurin B 04			PGSC0003DMG400002528	1.24536	0.0210207	0.0431038	Downstream target of agl15-4
	PGSC0003DMG400017764	2.19551	0.000327889	0.00242148	Auxin-independent growth promoter								PGSC0003DMG400011875	2.15485	1.72624e-08	1.52945e-06	Membrane channel protein			PGSC0003DMG400007290	1.24501	0.0480464	0.0534058	Binding protein
	PGSC0003DMG400030771	2.19226	3.9071e-05	0.00057147	Alcohol dehydrogenase 3								PGSC0003DMG400011021	2.13406	0.00251585	0.00998677	CPRD49			PGSC0003DMG400007678	1.23514	0.0470644	0.0530408	Carboxyl-terminal proteinase
	PGSC0003DMG400030913	2.18724	0.0316965	0.039206	Tuber-specific and sucrose-responsive element binding factor								PGSC0003DMG400029855	2.12372	0.00610296	0.0173754	Gene of unknown function			PGSC0003DMG400001662	1.23116	0.00693721	0.029851	Arginine decarboxylase
	PGSC0003DMG400022276	2.1871	0.0360372	0.0427601	Conserved gene of unknown function								PGSC0003DMG400010169	2.11243	0.00190795	0.00817431	Beta-carotene hydroxylase			PGSC0003DMG400000843	1.22891	0.000168343	0.00382475	Conserved gene of unknown function
	PGSC0003DMG400026167	2.18641	0.0122183	0.0216747	Lipid binding protein								PGSC0003DMG400005618	2.08815	0.0028748	0.0109223	Universal stress protein family protein			PGSC0003DMG400022950	1.22574	0.036242	0.0504133	Ribosomal protein S6 kinase
	PGSC0003DMG400005273	2.18144	0.000110318	0.00114553	Peroxidase								PGSC0003DMG400011141	2.07268	0.0191535	0.033353	Serine carboxypeptidase			PGSC0003DMG400004580	1.21993	0.00606233	0.0281477	Transcription factor bHLH62
	PGSC0003DMG400026215	2.18076	0.00948855	0.0186253	Cationic amino acid transporter								PGSC0003DMG400027778	2.04778	0.00705758	0.0187666	Progesterone 5beta reductase-A			PGSC0003DMG400033882	1.19638	0.0334405	0.0494641	Acidic endochitinase
	PGSC0003DMG400008610	2.17964	0.00246117	0.00801694	Histone H3.2								PGSC0003DMG400017298	2.02277	0.0261615	0.0385548	Xyloglucan endotransglucosylase-hydrolase XTH9			PGSC0003DMG400012960	1.19465	0.0226701	0.0439976	Conserved gene of unknown function
	PGSC0003DMG400006365	2.17424	0.0132983	0.0228258	Fimbriae-associated protein Fap1								PGSC0003DMG400000493	2.01664	0.0450343	0.0500256	Carbonic anhydrase			PGSC0003DMG400001739	1.19068	0.0308156	0.0485302	Hydrolase, alpha/beta fold family protein
	PGSC0003DMG400000530	2.1687	0.0328707	0.0401433	Leaf senescence protein								PGSC0003DMG400012682	1.98918	0.0341013	0.0435106	Homeobox-leucine zipper protein ATHB-40			PGSC0003DMG400026900	1.18543	0.0177071	0.0413895	Cytochrome P450 CYP82E4v2 nicotine demethylase
	PGSC0003DMG402011139	2.16684	0.0173513	0.0270077	Gene of unknown function								PGSC0003DMG400032801	1.98883	0.00725536	0.0189736	Proton-dependent oligopeptide transport family protein			PGSC0003DMG400018535	1.17959	0.00775992	0.0312598	Yellow stripe
	PGSC0003DMG400031046	2.15634	0.000344065	0.0024968	Sucrose synthase								PGSC0003DMG400013739	1.98867	1.55606e-14	5.74445e-12	HAK5			PGSC0003DMG400010095	1.17823	0.00954408	0.0346024	Conserved gene of unknown function
	PGSC0003DMG400013549	2.15551	0.01921	0.028861	SAUR family protein								PGSC0003DMG400006876	1.97884	0.0531527	0.0541551	Conserved gene of unknown function			PGSC0003DMG400020742	1.17322	0.0331822	0.0493821	Aquaporin
	PGSC0003DMG400014540	2.15484	0.000108636	0.00113434	Alpha-glucosidase								PGSC0003DMG400006591	1.96724	0.0108688	0.024171	Class III chitinase			PGSC0003DMG400000363	1.16827	0.0197359	0.0424086	Avr9/Cf-9 rapidly elicited protein 146
	PGSC0003DMG402023851	2.15309	0.00889165	0.0180085	LOB domain-containing protein								PGSC0003DMG400017737	1.94867	0.000247009	0.0021289	UDP-glucosyltransferase			PGSC0003DMG400014607	1.16594	0.00743037	0.0307314	Aspartyl protease family protein
	PGSC0003DMG400030675	2.14936	0.0156622	0.0253331	Gene of unknown function								PGSC0003DMG400008087	1.94523	0.0230493	0.0364153	Glycosyl transferase family 2 protein			PGSC0003DMG400027146	1.146	0.0284549	0.0478649	Chalcone synthase B
	PGSC0003DMG400026251	2.14164	0.028668	0.0366915	Kinase								PGSC0003DMG400004790	1.94187	0.0465163	0.0507056	Invertase			PGSC0003DMG400021136	1.14196	0.0528795	0.0546101	Cytochrome P450
	PGSC0003DMG400032825	2.1372	0.0247059	0.0336972	ATP binding / protein kinase/ protein serine/threonine kinase								PGSC0003DMG400023561	1.93703	0.00152363	0.00703092	Conserved gene of unknown function			PGSC0003DMG400005584	1.13943	0.0266952	0.047041	Flavonol 4'-sulfotransferase
	PGSC0003DMG400024615	2.13164	0.00123392	0.00530093	WD-repeat protein								PGSC0003DMG400007118	1.92376	0.0345345	0.0436858	Cytochrome P450			PGSC0003DMG400003412	1.1383	0.0438324	0.0523042	General negative transcription regulator
	PGSC0003DMG400003678	2.12945	0.0262908	0.0348473	Nucleic acid binding protein								PGSC0003DMG400020708	1.90711	0.00610147	0.0173935	Peptide/nitrate transporter			PGSC0003DMG400015806	1.13767	0.0280909	0.0478668	Serine/threonine-protein kinase PBS1
	PGSC0003DMG400001529	2.12924	0.0122235	0.0216737	Acidic 27 kDa endochitinase								PGSC0003DMG400028755	1.88386	0.0357416	0.0444262	Pit1 protein			PGSC0003DMG400009888	1.13507	0.0424428	0.0524837	Mechanosensitive ion channel domain-containing protein
	PGSC0003DMG400016683	2.12822	0.00375966	0.0104222	MATE transporter								PGSC0003DMG400014609	1.85173	0.0236648	0.0367327	ATRAD3			PGSC0003DMG400005969	1.12743	0.0419688	0.0523535	Gene of unknown function
	PGSC0003DMG400000794	2.12538	0.00775855	0.0164864	Extensin (ext)								PGSC0003DMG400030610	1.84756	4.04449e-07	1.69029e-05	Conserved gene of unknown function			PGSC0003DMG400025206	1.12064	0.0255335	0.0458472	Acyltransferase
	PGSC0003DMG400013558	2.12204	0.0230977	0.0323006	Conserved gene of unknown function								PGSC0003DMG400017603	1.82573	0.0154221	0.0294483	Flavonoid glucoyltransferase UGT73E2			PGSC0003DMG402018962	1.11944	0.0549519	0.0549519	Beta-amyrin synthase
	PGSC0003DMG400000710	2.11803	0.0224493	0.0318441	Hydrolase, alpha/beta fold family protein								PGSC0003DMG400018754	1.80826	6.00034e-06	0.00013562	Zeatin O-glucosyltransferase			PGSC0003DMG400030097	1.11761	0.00140967	0.013805	Gamma-glutamyl transferase
	PGSC0003DMG400022904	2.1179	0.000382838	0.00266498	Conserved gene of unknown function								PGSC0003DMG400031079	1.76276	0.0463521	0.0506762	Nodulin family protein			PGSC0003DMG400026189	1.11708	0.00194762	0.0166771	Xyloglucan endotransglycosylase/hydrolase 16 protein
	PGSC0003DMG400012112	2.11358	0.0463075	0.049522	Glucan endo-1,3-beta-glucosidase								PGSC0003DMG400012648	1.76114	0.0167843	0.0310328	MYB transcription factor			PGSC0003DMG400015613	1.10868	0.00225109	0.0179245	F-box and wd40 domain protein
	PGSC0003DMG400016505	2.11034	0.0462958	0.0495236	Helicase								PGSC0003DMG400022952	1.76083	0.00224466	0.00915639	Conserved gene of unknown function			PGSC0003DMG401026018	1.09398	0.0311075	0.0488095	Nucleotidyltransferase
	PGSC0003DMG400020597	2.10789	0.0432519	0.0476227	Conserved gene of unknown function								PGSC0003DMG400011929	1.75432	0.0522287	0.0537327	Oxidoreductase			PGSC0003DMG400027037	1.09105	0.045539	0.0529682	ATP binding protein
	PGSC0003DMG400008488	2.10366	0.024283	0.0333991	Chloroplast pigment-binding protein CP29								PGSC0003DMG400042481	1.74872	0.0284432	0.0399756	Circadian clock coupling factor ZGT			PGSC0003DMG400031477	1.0886	0.00727538	0.0306105	TMV resistance protein N
	PGSC0003DMG400003866	2.10338	0.000378538	0.00265967	Xyloglucan endotransglucosylase/hydrolase 12								PGSC0003DMG400024782	1.73136	0.0114613	0.024816	Glycosyltransferase, CAZy family GT8			PGSC0003DMG401008349	1.08747	0.0100436	0.0355806	Cc-nbs-lrr resistance protein
	PGSC0003DMG400014215	2.10333	0.00739409	0.0159555	Tubby protein								PGSC0003DMG400011030	1.727	0.050874	0.0529539	UDP-glucuronosyltransferase			PGSC0003DMG400027387	1.0871	0.0233423	0.0441948	Hyoscyamine 6-dioxygenase
	PGSC0003DMG400009357	2.10136	0.0185073	0.0282341	Protein VERNALIZATION-INSENSITIVE								PGSC0003DMG402026034	1.7244	3.71747e-07	1.64684e-05	Oxidoreductase			PGSC0003DMG400005901	1.08161	0.0362122	0.0504131	Aspartic proteinase nepenthesin-2
	PGSC0003DMG400006183	2.10005	8.26015e-05	0.000949539	Aquaporin								PGSC0003DMG400038989	1.71384	0.000300155	0.00241762	UDP-glucosyltransferase			PGSC0003DMG400002890	1.07148	0.00951687	0.0347254	Xenotropic and polytropic murine leukemia virus receptor ids-4
	PGSC0003DMG400000126	2.09213	0.0515754	0.0530865	Conserved gene of unknown function								PGSC0003DMG400013175	1.70647	0.013445	0.0274224	DUF26 domain-containing protein 2			PGSC0003DMG400009754	1.05776	0.0351737	0.0501136	Gene of unknown function
	PGSC0003DMG400013743	2.0919	0.0368468	0.0433513	Conserved gene of unknown function								PGSC0003DMG400031461	1.70321	0.0545447	0.0548169	Gene of unknown function			PGSC0003DMG400016638	1.04716	0.0102844	0.0356918	Sorghum bicolor protein targeted either to mitochondria or chloroplast proteins T50848
	PGSC0003DMG400021807	2.07751	0.00410525	0.01107	Kinesin								PGSC0003DMG400015377	1.69207	0.0272582	0.0390032	SlTCP3			PGSC0003DMG401004033	1.03551	0.038704	0.0514443	Phospholipase C/ phosphoric diester hydrolase
	PGSC0003DMG400010715	2.07471	0.0117891	0.0212441	Peroxidase 19								PGSC0003DMG402002501	1.68861	0.000596459	0.00377473	Cytochrome P450			PGSC0003DMG400007190	1.03481	0.02952	0.0479981	Carbohydrate transporter
	PGSC0003DMG400027498	2.0743	0.0417286	0.0466839	Hsp20/alpha crystallin family protein								PGSC0003DMG400018724	1.6776	0.0392859	0.0466585	Gene of unknown function			PGSC0003DMG400014551	1.0341	0.0528179	0.0546127	Conserved gene of unknown function
	PGSC0003DMG400013942	2.07268	0.00910341	0.01827	Fimbrin								PGSC0003DMG400025857	1.65956	0.00306861	0.0113662	Auxin and ethylene responsive GH3			PGSC0003DMG400030957	1.03064	0.0155177	0.0401247	Cysteine proteinase
	PGSC0003DMG400009411	2.05157	0.0362935	0.0429422	UDP-glucosyltransferase								PGSC0003DMG400018410	1.6571	0.0413489	0.047702	UPF0497 membrane protein 1			PGSC0003DMG400032162	1.03035	0.00663129	0.0294263	Short chain alcohol dehydrogenase
	PGSC0003DMG400003070	2.05027	0.0148834	0.0245811	Gene of unknown function								PGSC0003DMG400017787	1.65663	0.0323063	0.0425436	Homeobox protein			PGSC0003DMG400004086	1.0301	0.0332329	0.0494143	Heat shock
	PGSC0003DMG400028959	2.05019	0.0145253	0.0241169	Multicopper oxidase								PGSC0003DMG400004646	1.64068	0.000546764	0.003562	Calcium-dependent protein kinase			PGSC0003DMG400030582	1.02358	0.0137034	0.0391789	Gene of unknown function
	PGSC0003DMG400022670	2.04527	0.000935616	0.00446317	Serine/threonine protein kinase								PGSC0003DMG400012498	1.62982	0.0518192	0.0534604	Multidrug resistance pump			PGSC0003DMG400030965	1.02269	0.0283861	0.0479385	Purple acid phosphatase
	PGSC0003DMG400027505	2.04516	0.0523533	0.0535062	Conserved gene of unknown function								PGSC0003DMG400025905	1.62723	0.00892394	0.0214854	Methylketone synthase Ib			PGSC0003DMG400022608	1.02212	0.0404898	0.0517201	Transferase, transferring glycosyl groups
	PGSC0003DMG400011978	2.04414	0.0102961	0.0195668	Conserved gene of unknown function								PGSC0003DMG400025317	1.62343	0.0328171	0.0428596	E3 ubiquitin ligase			PGSC0003DMG400023173	1.0195	0.0196676	0.04253	Methylputrescine oxidase
	PGSC0003DMG401016888	2.03361	0.00465786	0.0119924	SCUTL2								PGSC0003DMG400008223	1.61792	0.0453077	0.0501031	Heat shock factor protein HSF30			PGSC0003DMG401021929	1.01767	0.0325429	0.049117	Katanin P80 subunit
	PGSC0003DMG400007360	2.0246	0.00869187	0.0177956	MYB20								PGSC0003DMG400033142	1.61674	2.76342e-08	2.04032e-06	Beta-fructofuranosidase, cell wall isozyme			PGSC0003DMG400020017	1.01505	0.0237437	0.0445096	Lichenase
	PGSC0003DMG402024469	2.02454	0.00638007	0.0145086	E2F								PGSC0003DMG400010154	1.61627	2.61569e-05	0.000422902	Conserved gene of unknown function			PGSC0003DMG400037026	1.01404	0.0520382	0.0544341	Putrescine N-methyltransferase
	PGSC0003DMG400030514	2.02122	0.00229063	0.00766056	Histone chaperone ASF1A								PGSC0003DMG400013894	1.61296	6.58128e-05	0.000842633	1-aminocyclopropane-1-carboxylate oxidase 2			PGSC0003DMG400018849	1.01299	0.0490566	0.0536881	Leucine-rich repeat receptor kinase
	PGSC0003DMG400000135	2.01554	8.48098e-05	0.000963142	Xylem serine proteinase 1								PGSC0003DMG400009995	1.61269	0.0103205	0.023279	Phosphate transporter			PGSC0003DMG400002561	1.00999	0.00792377	0.0317697	Conserved gene of unknown function
	PGSC0003DMG400026309	2.0115	0.00644018	0.0145747	ROPGEF5 (ROP GUANINE NUCLEOTIDE EXCHANGE FACTOR 5)								PGSC0003DMG400007665	1.60078	0.000468675	0.00322396	Cinnamoyl-CoA reductase			PGSC0003DMG400018282	1.00778	0.0278377	0.0476737	Conserved gene of unknown function
	PGSC0003DMG400023953	2.0105	0.0172898	0.0269342	Receptor-like kinase								PGSC0003DMG400025856	1.58894	2.1621e-07	1.08842e-05	Auxin and ethylene responsive GH3			PGSC0003DMG400029746	-1.005	5.32476e-06	0.000362935	Actin-101
	PGSC0003DMG400014829	2.01009	0.0221651	0.0316199	Ubiquitin-protein ligase								PGSC0003DMG400019251	1.58305	0.0320941	0.0423903	Structural constituent of cell wall			PGSC0003DMG400029745	-1.01783	0.000207813	0.00426642	Actin-101
	PGSC0003DMG400002492	2.00903	0.0317401	0.039247	Calmodulin binding protein								PGSC0003DMG400024978	1.56056	0.0323416	0.0425648	Indole-3-acetic acid-amido synthetase GH3.3			PGSC0003DMG400042313	-1.02457	0.0534792	0.0547648	Conserved gene of unknown function
	PGSC0003DMG400002009	2.00838	0.000589356	0.00340305	Hsp20/alpha crystallin family protein								PGSC0003DMG400007804	1.56017	5.75256e-05	0.000772238	Conserved gene of unknown function			PGSC0003DMG400028791	-1.02867	0.00142126	0.013839	Conserved gene of unknown function
	PGSC0003DMG400009381	2.00169	0.000236733	0.00199078	NAC domain protein								PGSC0003DMG400005526	1.55569	0.0299882	0.0410024	Cytochrome P450			PGSC0003DMG402029824	-1.03109	0.0441117	0.0524538	UDP-glucosyltransferase
	PGSC0003DMG402006315	1.99972	0.00181184	0.00671669	Histone H3.2								PGSC0003DMG400001439	1.54218	0.00033995	0.00266074	UDP-glycosyltransferase			PGSC0003DMG400019619	-1.04379	0.0334612	0.0493661	OJ991214_12.13 protein
	PGSC0003DMG402019682	1.99961	0.0143303	0.0239732	Gene of unknown function								PGSC0003DMG400013015	1.54078	0.0252739	0.0379795	N-acetyltransferase			PGSC0003DMG400017155	-1.05226	0.033459	0.0494056	Conserved gene of unknown function
	PGSC0003DMG401007845	1.99832	3.2248e-05	0.000509328	ATP binding protein								PGSC0003DMG400020801	1.53849	0.0493894	0.0522683	Peroxidase 2			PGSC0003DMG400020455	-1.05963	0.0459072	0.0529268	Calcium-dependent protein kinase substrate protein
	PGSC0003DMG403007838	1.99798	0.00401833	0.0109297	Purple acid phosphatase 3								PGSC0003DMG400020723	1.53339	0.00110825	0.00564315	Germin 3			PGSC0003DMG400021116	-1.06007	0.0208275	0.0431752	UDP-glucoronosyl/UDP-glucosyl transferase family protein
	PGSC0003DMG400027617	1.99728	0.000193873	0.00174347	Conserved gene of unknown function								PGSC0003DMG402025923	1.53095	1.97659e-05	0.000350251	2-oxoglutarate-dependent dioxygenase			PGSC0003DMG400012111	-1.0632	0.0177107	0.0413412	Granule-bound starch synthase 1, chloroplastic/amyloplastic
	PGSC0003DMG400017439	1.99434	0.00234696	0.00775921	Alpha DNA polymerase								PGSC0003DMG400016129	1.52986	0.000234403	0.00208515	ATP binding protein			PGSC0003DMG400026106	-1.06421	0.00890991	0.0337389	Conserved gene of unknown function
	PGSC0003DMG400017550	1.99192	0.0259927	0.0346846	Glycine-rich protein TomR2								PGSC0003DMG400011602	1.5238	0.0362096	0.0447568	2,4-dienoyl-CoA reductase			PGSC0003DMG400014303	-1.0652	0.00144888	0.0138702	Conserved gene of unknown function
	PGSC0003DMG400013358	1.98446	0.0040398	0.0109564	Conserved gene of unknown function								PGSC0003DMG400000121	1.50769	3.04674e-05	0.000478619	Conserved gene of unknown function			PGSC0003DMG400028783	-1.08201	0.0272435	0.0475645	Glutathione S-transferase T4
	PGSC0003DMG400012817	1.98016	0.00208536	0.00730555	Leucine-rich repeat receptor kinase								PGSC0003DMG400003058	1.50432	0.00337213	0.0118937	Osmotin OSML15			PGSC0003DMG401020668	-1.10032	0.0485977	0.0535643	Conserved gene of unknown function
	PGSC0003DMG400005449	1.97488	0.00222732	0.00757691	Flavonol synthase/flavanone 3-hydroxylase								PGSC0003DMG403001316	1.50032	0.00294141	0.0111371	Non-cell-autonomous protein pathway2			PGSC0003DMG400013548	-1.10504	0.0194328	0.0421829	BI1
	PGSC0003DMG400012749	1.97074	0.00224062	0.00758782	Fasciclin-like arabinogalactan protein 13								PGSC0003DMG402018143	1.49288	0.0285321	0.0400244	ABC transporter A family member 2			PGSC0003DMG400046292	-1.10736	0.0110046	0.0358542	Conserved gene of unknown function
	PGSC0003DMG401004451	1.9658	0.000818519	0.00418614	Conserved gene of unknown function								PGSC0003DMG402028848	1.49223	0.00290895	0.0110331	Conserved gene of unknown function			PGSC0003DMG400025871	-1.12543	0.0420145	0.0522956	UDP-glucose:glucosyltransferase
	PGSC0003DMG400032114	1.96477	0.000230181	0.00195316	Conserved gene of unknown function								PGSC0003DMG400007463	1.4921	3.29364e-05	0.000506626	Phospholipid-transporting ATPase 9			PGSC0003DMG400021831	-1.16026	0.0130911	0.0385272	Inositol-3-phosphate synthase
	PGSC0003DMG400000757	1.95934	0.0318823	0.0393323	Salicylic acid-binding protein 2								PGSC0003DMG400018628	1.48387	0.0332679	0.0430675	Conserved gene of unknown function			PGSC0003DMG400031199	-1.1629	0.0217107	0.0434215	Cytochrome P450
	PGSC0003DMG400004325	1.95671	0.00910529	0.018264	Gene of unknown function								PGSC0003DMG400016491	1.47777	0.00260956	0.0102668	Conserved gene of unknown function			PGSC0003DMG400003090	-1.17247	0.0122478	0.0375363	Leucoanthocyanidin dioxygenase
	PGSC0003DMG400027946	1.95671	0.0146198	0.0242524	CDC45 (Cell division cycle 45)								PGSC0003DMG400010222	1.47775	0.0402647	0.0473137	Phospholipase A1			PGSC0003DMG400022063	-1.19297	0.0453733	0.0528837	WRKY1a transcription factor
	PGSC0003DMG400006967	1.95503	0.022824	0.0321693	Conserved gene of unknown function								PGSC0003DMG400027454	1.47375	0.0369209	0.0451822	RNase Phy3			PGSC0003DMG400013108	-1.19374	0.049372	0.0538604	Metal transporter
	PGSC0003DMG403013782	1.95208	0.000389104	0.00268375	Replication factor A								PGSC0003DMG400024693	1.46725	0.0220558	0.035869	Lipoxygenase			PGSC0003DMG400006369	-1.19849	0.0353195	0.0501119	AP2/ERF domain-containing transcription factor
	PGSC0003DMG400020652	1.95143	0.0230392	0.0322789	Conserved gene of unknown function								PGSC0003DMG400013228	1.45328	0.00545284	0.0163659	Cembratrienol synthase 2a			PGSC0003DMG400010050	-1.1997	0.0104578	0.0357834	Proline oxidase/dehydrogenase 1
	PGSC0003DMG400007086	1.94804	0.0318619	0.039333	Mixed-lineage leukemia protein								PGSC0003DMG400016977	1.44941	0.00651138	0.0180962	Diphosphoinositol polyphosphate phosphohydrolase			PGSC0003DMG400046276	-1.20623	0.0261541	0.0466666	Conserved gene of unknown function
	PGSC0003DMG402023603	1.947	0.0440951	0.0481003	Cysteine proteinase inhibitor								PGSC0003DMG400000798	1.44506	0.0188931	0.0332657	Cytochrome P450			PGSC0003DMG400012809	-1.22338	0.000921751	0.0109074	Conserved gene of unknown function
	PGSC0003DMG400021630	1.94605	0.00118953	0.00520539	Polygalacturonase								PGSC0003DMG400016544	1.44046	4.72987e-05	0.000667304	2-oxoglutarate-dependent dioxygenase			PGSC0003DMG400026291	-1.25923	0.0145147	0.0394465	GDU1
	PGSC0003DMG400020137	1.94412	0.000101753	0.00108971	Transmembrane BAX inhibitor motif-containing protein								PGSC0003DMG402010492	1.43778	0.0245204	0.0374829	Acidic class II 1,3-beta-glucanase			PGSC0003DMG400025361	-1.26617	0.0337083	0.0495163	Phototropin-1
	PGSC0003DMG400008984	1.93654	0.00184651	0.00680492	Basic 7S globulin 2 small subunit								PGSC0003DMG400026425	1.43704	0.013804	0.0278215	Desacetoxyvindoline 4-hydroxylase			PGSC0003DMG400041108	-1.26984	0.0465258	0.0529239	RRNA intron-encoded homing endonuclease
	PGSC0003DMG400021096	1.93599	0.00105865	0.0048948	Conserved gene of unknown function								PGSC0003DMG400037544	1.42958	0.02213	0.035858	S-protein homologue			PGSC0003DMG400031495	-1.27429	0.0425294	0.0525145	Senescence-associated protein
	PGSC0003DMG400003748	1.93572	7.80655e-05	0.000914169	Peroxidase								PGSC0003DMG400011185	1.42126	0.00184684	0.00797419	Low-molecular-weight cysteine-rich protein LCR78			PGSC0003DMG401001401	-1.28323	0.00379992	0.0233757	Inositol-1,4,5-triphosphate-5-phosphatase
	PGSC0003DMG400016744	1.93098	0.0190161	0.028719	Short chain alcohol dehydrogenase								PGSC0003DMG400007110	1.41798	2.52927e-06	7.09157e-05	BZIP transcription factor			PGSC0003DMG400000219	-1.29261	0.0526591	0.0545147	Zinc finger (C3HC4-type RING finger) family protein
	PGSC0003DMG400025246	1.9247	8.67384e-05	0.000979128	Histone H3.2								PGSC0003DMG400002562	1.41775	1.50284e-06	4.68844e-05	F-box/kelch-repeat protein			PGSC0003DMG402019042	-1.29358	0.0257719	0.0461296	Cytochrome P450 like_TBP
	PGSC0003DMG400001304	1.92432	1.22157e-06	5.10208e-05	Protein P21								PGSC0003DMG400023535	1.41375	0.0262094	0.038574	Gene of unknown function			PGSC0003DMG401010883	-1.3313	0.000789916	0.0099705	R2r3-myb transcription factor
	PGSC0003DMG400019175	1.92371	0.00121307	0.00525945	Conserved gene of unknown function								PGSC0003DMG400031171	1.40975	0.00324838	0.0117376	Conserved gene of unknown function			PGSC0003DMG400022789	-1.35408	0.0363113	0.0504274	Type I inositol polyphosphate 5-phosphatase
	PGSC0003DMG400006190	1.92338	0.018791	0.0285396	Minichromosome maintenance protein 10 isoform 1								PGSC0003DMG400016381	1.40543	0.00106372	0.00549214	Conserved gene of unknown function			PGSC0003DMG400024428	-1.36553	0.0109008	0.0357211	Conserved gene of unknown function
	PGSC0003DMG400010170	1.9119	0.00989959	0.019054	Miraculin								PGSC0003DMG400010728	1.40257	0.000677249	0.00412117	Phospholipase A1			PGSC0003DMG400001343	-1.36843	0.0280662	0.0478727	WIN1
	PGSC0003DMG400005671	1.9075	0.023651	0.032806	Beta tubulin								PGSC0003DMG400018381	1.40077	0.0191232	0.0333527	Conserved gene of unknown function			PGSC0003DMG400022345	-1.36884	0.0393595	0.0516309	COL domain class transcription factor
	PGSC0003DMG400018991	1.90718	0.0158074	0.0254366	Kinesin-3								PGSC0003DMG400030804	1.39789	1.41373e-06	4.53826e-05	UDP-glucose:glucosyltransferase			PGSC0003DMG400022747	-1.41772	0.00309656	0.0202166	Green flesh protein
	PGSC0003DMG400003965	1.90654	0.0352541	0.0421502	Conserved gene of unknown function								PGSC0003DMG400009881	1.39672	0.000371707	0.00279096	Ring finger protein			PGSC0003DMG400024350	-1.42528	0.0452187	0.0527758	Gene of unknown function
	PGSC0003DMG400015658	1.90555	0.00905168	0.0182051	Conserved gene of unknown function								PGSC0003DMG401002177	1.39042	0.0516725	0.0534335	Glutathione S-transferase			PGSC0003DMG400025881	-1.43794	0.00249376	0.0188025	Conserved gene of unknown function
	PGSC0003DMG400001754	1.89486	0.0431383	0.0475672	Arabinogalactan protein 3								PGSC0003DMG400011310	1.37873	0.00108275	0.00555159	Epoxide hydrolase 1			PGSC0003DMG400022509	-1.45258	0.00331475	0.0210758	DNA-damage-repair/toleration protein DRT102
	PGSC0003DMG400015815	1.89414	0.00259244	0.00824449	Pectase lyase								PGSC0003DMG400001333	1.37751	0.00139727	0.00662732	Calcium ion binding protein			PGSC0003DMG400012562	-1.45579	0.0168746	0.0407285	Conserved gene of unknown function
	PGSC0003DMG400006595	1.88539	0.0437004	0.0477806	Conserved gene of unknown function								PGSC0003DMG400011842	1.37227	0.000807493	0.00456275	Chitinase			PGSC0003DMG400031519	-1.45827	0.0517745	0.0544255	Conserved gene of unknown function
	PGSC0003DMG400029790	1.87739	0.012698	0.0221288	Zinc finger family protein								PGSC0003DMG400016345	1.37135	0.029659	0.0407283	Conserved gene of unknown function			PGSC0003DMG400028925	-1.46729	0.0238733	0.0446054	Phosphate abc transporter
	PGSC0003DMG400022430	1.86943	0.000206123	0.0018231	Polyphenoloxidase								PGSC0003DMG400018249	1.37086	0.0316645	0.0422002	Pleiotropic drug resistance protein 3			PGSC0003DMG400023475	-1.48534	0.0390221	0.0515056	Tyrosine-protein phosphatase SIW14
	PGSC0003DMG400039347	1.86848	0.0010188	0.00476918	Reticuline oxidase								PGSC0003DMG400023494	1.36961	0.00424666	0.0139147	Calcium/calmodulin protein kinase			PGSC0003DMG400010208	-1.49735	0.0355235	0.0500264	DNA binding protein
	PGSC0003DMG400005944	1.86582	0.0535646	0.0542282	Glycosyl hydrolase family 17 protein								PGSC0003DMG400033032	1.35034	0.0127624	0.0265934	Zinc finger protein			PGSC0003DMG400025055	-1.51756	0.00813339	0.0323061	Hypoxanthine-guanine phosphoribosyltransferase
	PGSC0003DMG400013428	1.8558	0.0141889	0.023832	Conserved gene of unknown function								PGSC0003DMG400036004	1.34749	0.00846033	0.0208914	Fatty acid desaturase			PGSC0003DMG400033059	-1.56406	0.014778	0.0394079	Glutamine-dependent NAD(+) synthetase
	PGSC0003DMG400024309	1.85396	0.000308135	0.00235423	Conserved gene of unknown function								PGSC0003DMG400002170	1.33458	0.00763415	0.019594	Glutathione-S-transferase			PGSC0003DMG400027965	-1.58041	0.0494935	0.053855	ORF64c
	PGSC0003DMG400031816	1.84795	0.0398259	0.0454065	Pectinesterase								PGSC0003DMG400030636	1.3301	0.00109269	0.00558963	Loganic acid methyltransferase			PGSC0003DMG400009956	-1.62496	0.0101617	0.0355555	CDSP32 protein (Chloroplast Drought-induced Stress Protein of 32kDa)
	PGSC0003DMG400009783	1.84176	0.000819079	0.00418331	Proline-rich cell wall protein								PGSC0003DMG400013130	1.32972	0.0351729	0.0441155	Conserved gene of unknown function			PGSC0003DMG400011508	-1.6936	0.0396747	0.0516863	Conserved gene of unknown function
	PGSC0003DMG400016828	1.83689	0.0175736	0.0272184	Phosphate-responsive 1 family protein								PGSC0003DMG400017097	1.32562	0.0445226	0.0499077	Quinone-oxidoreductase homolog, chloroplastic			PGSC0003DMG400012315	-1.70733	0.0547271	0.0548881	Conserved gene of unknown function
	PGSC0003DMG400031221	1.83652	3.7529e-05	0.000562037	Hydrolase, hydrolyzing O-glycosyl compounds								PGSC0003DMG400011907	1.32321	0.000755113	0.00441313	NBS-coding resistance gene analog			PGSC0003DMG400000419	-1.72411	0.0536488	0.0549055	Zinc finger family protein
	PGSC0003DMG400029899	1.82859	0.0508708	0.0526207	Glycosyltransferase								PGSC0003DMG403026153	1.31847	0.0196831	0.0337708	Lectin receptor kinase			PGSC0003DMG400006663	-1.72872	0.0225177	0.0440024	ASR3
	PGSC0003DMG400025538	1.82165	0.00214057	0.0073888	Non-specific lipid-transfer protein								PGSC0003DMG400010290	1.31421	0.0543404	0.0547607	Inorganic phosphate transporter			PGSC0003DMG400004897	-1.79274	0.00233276	0.0180683	Auxin-repressed protein
	PGSC0003DMG400000830	1.82154	0.0526212	0.0536924	CLE12								PGSC0003DMG400026168	1.31007	9.97206e-06	0.000197215	DNA binding protein			PGSC0003DMG400016623	-1.7936	0.0436469	0.0523763	Cytochrome P450
	PGSC0003DMG400028816	1.81907	0.0488667	0.0511813	Conserved gene of unknown function								PGSC0003DMG400037864	1.30631	0.0453435	0.0500927	Raffionse synthase 2			PGSC0003DMG401031520	-1.79372	0.00526715	0.0269526	Cytochrome P450
	PGSC0003DMG400008109	1.81684	0.0027746	0.00859828	Beta-galactosidase								PGSC0003DMG400027633	1.28665	0.00872602	0.0212164	9-cis-epoxycarotenoid dioxygenase			PGSC0003DMG400018215	-1.80487	0.0376317	0.0511767	Germin 12
	PGSC0003DMG400008124	1.81664	0.0177637	0.027445	Structural constituent of cell wall								PGSC0003DMG400023834	1.27134	0.0470523	0.0510636	Fatty acid desaturase			PGSC0003DMG400031456	-1.89915	0.00210253	0.0173078	Proline transporter
	PGSC0003DMG400008713	1.81545	0.0019891	0.00712776	Hsp20/alpha crystallin family protein								PGSC0003DMG400023441	1.25933	0.000266488	0.00224438	Osmotic stress-activated protein kinase			PGSC0003DMG400039021	-1.90373	0.0252706	0.0456639	Conserved gene of unknown function
	PGSC0003DMG400029325	1.815	0.000242975	0.00202067	PS60 protein								PGSC0003DMG401031759	1.25139	0.000517219	0.00343006	Phospholipase A1			PGSC0003DMG400000187	-1.91323	0.0239858	0.0447175	Conserved gene of unknown function
	PGSC0003DMG400008047	1.81322	0.000242243	0.00202353	Electron transporter								PGSC0003DMG400002165	1.24914	0.0243362	0.037356	Glutathione S-transferase			PGSC0003DMG400005269	-1.99398	4.64645e-05	0.00168458	Glucose-6-phosphate/phosphate translocator 2
	PGSC0003DMG400030061	1.81316	0.0188264	0.0285703	F-box family protein								PGSC0003DMG400028222	1.24825	0.0201555	0.0341319	KED			PGSC0003DMG400007523	-2.0585	0.0204855	0.0428837	Ocs element-binding factor
	PGSC0003DMG400024289	1.80887	4.22841e-05	0.000606664	Reticuline oxidase								PGSC0003DMG400002168	1.23983	0.0132708	0.027268	Glutathione S-transferase			PGSC0003DMG400008545	-2.07097	0.0421075	0.0522587	Cryptochrome 1b
	PGSC0003DMG400028426	1.8086	0.000533857	0.00323673	Cellulose synthase catalytic subunit								PGSC0003DMG401010492	1.23674	0.0265285	0.0387093	Acidic class II 1,3-beta-glucanase			PGSC0003DMG400010859	-2.15375	0.0255429	0.0458159	Lipoxygenase
	PGSC0003DMG400020682	1.80354	0.014032	0.0236956	Putative serine/threonine protein kinase								PGSC0003DMG400036966	1.23097	0.0356481	0.0443599	UDP-glucose 6-dehydrogenase			PGSC0003DMG400002821	-2.28652	0.0301984	0.0481817	Conserved gene of unknown function
	PGSC0003DMG400023205	1.79834	0.00628794	0.0143949	Amino acid transporter								PGSC0003DMG400021557	1.22176	0.00148263	0.00694298	Gene of unknown function			PGSC0003DMG402008784	-2.3211	0.0281546	0.0478797	Conserved gene of unknown function
	PGSC0003DMG400030981	1.79592	0.0114823	0.0209729	Polygalacturonase non-catalytic subunit AroGP3								PGSC0003DMG400015708	1.21846	3.92209e-07	1.67066e-05	Receptor serine-threonine protein kinase			PGSC0003DMG400000766	-2.35965	0.0117423	0.0368489	Patatin 3
	PGSC0003DMG400018650	1.79395	0.0101529	0.0194025	Multicopper oxidase								PGSC0003DMG400001960	1.2123	0.000652802	0.00403899	ABA 8'-hydroxylase CYP707A1			PGSC0003DMG400014416	-2.39094	0.0523776	0.0544216	Gene of unknown function
	PGSC0003DMG400025177	1.79311	0.0527046	0.0537484	Ternary complex factor MIP1								PGSC0003DMG400017087	1.21162	0.00104578	0.00545036	Disease resistance protein			PGSC0003DMG400024182	-2.41578	0.0402593	0.0516191	Ribulose bisphosphate carboxylase small chain C, chloroplastic
	PGSC0003DMG400007020	1.79191	0.0265228	0.035019	DNA repair and recombination protein radA								PGSC0003DMG400005703	1.20998	0.0547907	0.0548898	CLE12			PGSC0003DMG400020206	-2.84974	0.0463258	0.0528728	WRKY transcription factor-b
	PGSC0003DMG400022182	1.79102	0.0071117	0.0155063	Rhicadhesin receptor								PGSC0003DMG400036516	1.20667	0.0338268	0.0434356	Gene of unknown function			PGSC0003DMG400004615	-2.85363	0.0311971	0.0488152	Poly(A) polymerase
	PGSC0003DMG400023361	1.78995	0.0408046	0.0459786	Methylenetetrahydrofolate reductase								PGSC0003DMG400014776	1.1989	0.0266645	0.0386278	Tyramine hydroxycinnamoyl transferase			PGSC0003DMG400021292	-2.91425	0.00348597	0.0219192	Gibberellin 2-oxidase 3
	PGSC0003DMG400024810	1.7824	0.000315614	0.00237278	Conserved gene of unknown function								PGSC0003DMG400032094	1.19588	0.0453682	0.05007	Inosine-uridine preferring nucleoside hydrolase			PGSC0003DMG400023435	-3.10351	0.0182296	0.0414177	Major allergen Pru ar
	PGSC0003DMG400005445	1.78138	0.00572831	0.0136111	Flavonol synthase/flavanone 3-hydroxylase								PGSC0003DMG400019822	1.18992	0.0136483	0.0276588	N-acetyltransferase			PGSC0003DMG401015926	-3.32511	0.0482463	0.0534884	Isoform 2 of Transcription factor PIF5
	PGSC0003DMG400027070	1.77817	0.0109919	0.0204243	Pectate lyase								PGSC0003DMG400024596	1.18672	0.0148983	0.0288458	Protein kinase atmrk1			PGSC0003DMG400014642	-3.3557	0.0466298	0.0528306	Conserved gene of unknown function
	PGSC0003DMG400012860	1.7771	0.0391684	0.0449569	Extracellular ligand-gated ion channel								PGSC0003DMG400028305	1.18603	0.00152924	0.00702751	Heat shock protein binding protein			PGSC0003DMG400021534	-3.37971	0.0180387	0.0414258	Cytochrome B5
	PGSC0003DMG400025985	1.77705	0.00560205	0.0134128	Conserved gene of unknown function								PGSC0003DMG400035878	1.18578	0.0366766	0.0450325	Fatty acid desaturase			PGSC0003DMG400026170	-3.38159	0.0383745	0.0513267	Nuc-1 negative regulatory protein preg
	PGSC0003DMG400006160	1.77538	9.0673e-05	0.00100247	Fasciclin-like arabinogalactan protein 2								PGSC0003DMG400017115	1.1828	0.00705481	0.0187817	Nodulin family protein			PGSC0003DMG400018549	-3.43141	0.0482941	0.0534371	Conserved gene of unknown function
	PGSC0003DMG400019656	1.77362	0.00688556	0.0152073	GMP synthase								PGSC0003DMG400000584	1.18263	0.0263005	0.0386055	Pseudo-response regulator 5			PGSC0003DMG400020295	-3.46844	0.0227155	0.0440355	Unknow protein
	PGSC0003DMG400025016	1.7735	0.028776	0.0367547	Conserved gene of unknown function								PGSC0003DMG400021944	1.17833	0.0316756	0.0421644	Conserved gene of unknown function			PGSC0003DMG400015401	-3.61744	0.0225295	0.0439751	Gene of unknown function
	PGSC0003DMG400003686	1.77327	0.0155203	0.0251686	Oxidoreductase								PGSC0003DMG400030564	1.17109	0.00167634	0.00747103	Phosphatidylserine synthase			PGSC0003DMG400013816	-3.90754	0.023509	0.0443625	Conserved gene of unknown function
	PGSC0003DMG400004955	1.77309	0.000301777	0.00232932	Xylanase Xyn2								PGSC0003DMG400019196	1.16957	0.0223502	0.0360041	Tropinone reductase			PGSC0003DMG400010818	-3.92286	0.0399276	0.0516603	Gene of unknown function
	PGSC0003DMG400010122	1.76889	0.00939352	0.0185648	Conserved gene of unknown function								PGSC0003DMG400026054	1.16744	0.0376376	0.0456307	ATP binding protein			PGSC0003DMG400021925	-3.93	0.0543352	0.0550786	SET protein, phospatase 2A inhibitor
	PGSC0003DMG400025537	1.75631	0.00891636	0.01801	Non-specific lipid-transfer protein								PGSC0003DMG400012321	1.16193	0.0135872	0.0276615	1-amino-cyclopropane-1-carboxylate synthase			PGSC0003DMG400016620	-4.08194	0.0431155	0.0524028	Aldo/keto reductase AKR
	PGSC0003DMG401017090	1.75335	0.00112496	0.0050704	Patatin-3-Kuras 1								PGSC0003DMG400004892	1.16104	0.00194653	0.00830745	Conserved gene of unknown function			PGSC0003DMG400028383	-4.17972	0.00708336	0.0302507	Ubiquitin-protein ligase
	PGSC0003DMG400019350	1.74992	0.00123758	0.00531058	ATP binding protein								PGSC0003DMG400026543	1.15054	0.020069	0.0340374	Pleiotropic drug resistance protein 2			PGSC0003DMG400037844	-4.34366	0.0289349	0.0479621	Cytochrome P450
	PGSC0003DMG400029080	1.74984	0.000292162	0.00229277	LOB domain-containing protein								PGSC0003DMG400006276	1.14813	0.00812302	0.0202618	NtPRp27			PGSC0003DMG400044018	-4.50496	0.0518258	0.0543788	Gene of unknown function
	PGSC0003DMG402021429	1.7485	0.00126848	0.00538781	AP2 domain-containing transcription factor								PGSC0003DMG400021411	1.13776	0.00497499	0.0155864	Conserved gene of unknown function			PGSC0003DMG400044156	-4.78517	0.0427814	0.0523703	Tau class glutathione transferase GSTU34
	PGSC0003DMG400015332	1.74674	0.00495867	0.012443	Calmodulin binding protein								PGSC0003DMG400008093	1.13575	0.0268967	0.0387361	LysM type receptor kinase			PGSC0003DMG400010310	-4.80636	0.0043918	0.0254545	Cytochrome P450 hydroxylase
	PGSC0003DMG400024530	1.74655	0.00238152	0.007839	Protein COBRA								PGSC0003DMG400012486	1.13381	0.00909046	0.0216742	ESC
	PGSC0003DMG400028801	1.74053	0.00109334	0.00496959	ATP binding protein								PGSC0003DMG400003754	1.12854	0.00381258	0.0130322	Cytokinin oxidase/dehydrogenase
	PGSC0003DMG400006386	1.74022	0.00157421	0.0062158	Peroxidase								PGSC0003DMG400013353	1.12457	0.00802094	0.0201662	Na+/myo-inositol symporter
	PGSC0003DMG400012822	1.73992	0.0248927	0.0338905	Stem-specific protein TSJT1								PGSC0003DMG400010173	1.11753	0.00503526	0.0156206	Avr9/Cf-9 rapidly elicited protein 140
	PGSC0003DMG400030778	1.73823	0.000297417	0.00231948	Conserved gene of unknown function								PGSC0003DMG400009623	1.11503	0.0348395	0.0438712	Cytochrome P450 71D7
	PGSC0003DMG400018271	1.7353	0.0129714	0.0224698	Calmodulin binding protein								PGSC0003DMG400004227	1.11187	0.0491732	0.0522141	Reverse transcriptase
	PGSC0003DMG400019264	1.73256	0.000726594	0.00390181	Kinesin								PGSC0003DMG402016888	1.10917	0.0256475	0.038307	1-acyl-sn-glycerol-3-phosphate acyltransferase 4
	PGSC0003DMG400029110	1.7316	0.00118706	0.00520066	PLE								PGSC0003DMG402022324	1.10664	0.00354605	0.0123888	Conserved gene of unknown function
	PGSC0003DMG400006042	1.73069	1.82132e-05	0.000370072	RING-H2 finger protein ATL1L								PGSC0003DMG400007565	1.10636	0.0286995	0.0400311	Cytochrome P450
	PGSC0003DMG402009228	1.72764	0.0216722	0.0311533	Beta-galactosidase								PGSC0003DMG400018626	1.10492	0.00632648	0.0177606	Gene of unknown function
	PGSC0003DMG400000414	1.72319	0.0142696	0.0239355	Shugoshin-1								PGSC0003DMG400032163	1.10055	0.00386147	0.0130782	Short chain alcohol dehydrogenase
	PGSC0003DMG400005663	1.7207	0.0381672	0.0442537	Glycosyltransferase								PGSC0003DMG400003920	1.10047	0.00675675	0.0183409	AT-hook DNA-binding protein
	PGSC0003DMG400015273	1.71839	0.0225384	0.0319343	Alpha-galactosidase								PGSC0003DMG400013184	1.10025	0.000443597	0.0031292	Zinc finger protein
	PGSC0003DMG400017178	1.71631	0.0124744	0.021871	Rhicadhesin receptor								PGSC0003DMG400021536	1.09634	0.0153246	0.0292874	Heat shock protein 70 (HSP70)-interacting protein
	PGSC0003DMG400023741	1.70993	0.00710005	0.0154989	Conserved gene of unknown function								PGSC0003DMG400015685	1.09331	0.0330998	0.0430258	High mobility group protein
	PGSC0003DMG400024060	1.70559	0.000641686	0.00360014	Xyloglucan endotransglucosylase/hydrolase protein A								PGSC0003DMG402011367	1.09316	0.0336598	0.0433468	Glutathione S-transferase APIC
	PGSC0003DMG400009396	1.70399	0.000798907	0.00412512	Arabinogalactan-protein								PGSC0003DMG403019771	1.08358	0.00079826	0.00452211	Cytochrome P450
	PGSC0003DMG400007976	1.70054	0.000880069	0.00431877	Dem protein								PGSC0003DMG400028140	1.08319	0.0175494	0.0320196	Ring finger protein
	PGSC0003DMG400025293	1.70044	0.0535618	0.05424	Aspartic proteinase nepenthesin-1								PGSC0003DMG400017317	1.08162	0.0307994	0.0416233	Nematode resistance
	PGSC0003DMG402003646	1.70016	0.00352441	0.00993867	Ascorbate peroxidase								PGSC0003DMG400029158	1.08157	0.0088023	0.0213083	1-O-acylglucose:anthocyanin-O-acyltransferase
	PGSC0003DMG400011178	1.70013	0.00709526	0.0155065	Reticulon B21								PGSC0003DMG401026842	1.08127	0.0523225	0.0537793	NRC1
	PGSC0003DMG400007581	1.69828	0.00216006	0.00742201	Conserved gene of unknown function								PGSC0003DMG400010387	1.08078	2.52749e-09	3.29317e-07	Glycine-rich protein
	PGSC0003DMG400005137	1.69586	0.0012793	0.00540933	Conserved gene of unknown function								PGSC0003DMG400007462	1.07895	2.58685e-05	0.000421315	NRC1
	PGSC0003DMG400014401	1.69534	0.000816608	0.00418205	Glycosyltransferase, CAZy family GT8								PGSC0003DMG400018807	1.07813	0.0456373	0.0502919	Rad7
	PGSC0003DMG400000627	1.69532	0.0226322	0.032019	AtEB1b								PGSC0003DMG400003972	1.0753	0.0379403	0.0456975	DNA binding protein
	PGSC0003DMG400004972	1.69521	0.00259779	0.00825451	Receptor kinase								PGSC0003DMG400031271	1.07337	1.31353e-17	7.27368e-15	AAA ATPase
	PGSC0003DMG400028474	1.69371	0.0541054	0.0545407	Conserved gene of unknown function								PGSC0003DMG400017086	1.07309	0.00271813	0.0105441	Disease resistance protein
	PGSC0003DMG400001854	1.69051	0.0014273	0.0058065	Novel plant snare								PGSC0003DMG400022936	1.07284	0.000367375	0.00276781	AAA ATPase
	PGSC0003DMG402015315	1.68562	0.00125074	0.00533659	Fiber protein Fb34								PGSC0003DMG400018242	1.06531	0.0481309	0.0516271	Type I MADS box transcription factor
	PGSC0003DMG400031043	1.68384	0.0284951	0.0365324	DNA polymerase epsilon subunit B								PGSC0003DMG400014099	1.06459	0.00973049	0.0225923	Nodulation signaling pathway 1
	PGSC0003DMG400001031	1.68294	0.000362767	0.00258756	Protein COBRA								PGSC0003DMG400003529	1.06407	0.0173803	0.0318687	Ocs element-binding factor
	PGSC0003DMG400003903	1.68101	0.0306915	0.0383924	ATSMC2								PGSC0003DMG400007469	1.06257	3.18449e-09	3.91869e-07	NRC1
	PGSC0003DMG400015711	1.67887	0.0005564	0.00330935	PAE								PGSC0003DMG400026554	1.06228	0.000341779	0.00266563	Conserved gene of unknown function
	PGSC0003DMG400019228	1.6785	0.000785108	0.00407627	Glycosyltransferase, CAZy family GT8								PGSC0003DMG400000448	1.05931	0.000489293	0.00331432	Serine carboxypeptidase III
	PGSC0003DMG401030517	1.67813	0.0135403	0.0230935	Origin recognition complex 4 subunit								PGSC0003DMG400001823	1.05811	0.0407311	0.0473593	Ent-kaurenoic acid oxidase
	PGSC0003DMG400029811	1.67712	0.000549461	0.00328367	Fasciclin-like arabinogalactan protein 10								PGSC0003DMG400002167	1.04954	0.00042263	0.00306926	Glutathion S-transferase
	PGSC0003DMG400007201	1.66804	0.0389103	0.0447975	Photosystem II core complex proteins psbY, chloroplast								PGSC0003DMG400001340	1.04861	0.00433031	0.0140846	SPX domain-containing protein 4
	PGSC0003DMG400027491	1.66671	0.0182976	0.0279937	STS14 protein								PGSC0003DMG400000546	1.04696	0.000157502	0.00162264	UP-9A
	PGSC0003DMG400000402	1.66354	0.00532327	0.0128932	Osmotin								PGSC0003DMG400008880	1.0463	0.00478274	0.0150908	Conserved gene of unknown function
	PGSC0003DMG400031371	1.6634	0.0108592	0.0202781	Nucleic acid binding protein								PGSC0003DMG400007706	1.04558	0.000361707	0.0027532	Cytochrome b5
	PGSC0003DMG400023429	1.66285	0.00218275	0.00747945	Actin-58								PGSC0003DMG401001494	1.04324	0.0376867	0.0456402	TSI-1 protein
	PGSC0003DMG400015560	1.66091	0.0514574	0.0530522	Auxin-regulated protein								PGSC0003DMG400007576	1.04154	0.00114547	0.00576641	Membrane protein
	PGSC0003DMG401015311	1.65833	0.000206638	0.00182336	Fiber protein Fb34								PGSC0003DMG400015052	1.03992	0.0301612	0.0412135	BURP domain-containing protein
	PGSC0003DMG400023940	1.6583	0.00090413	0.00439667	Conserved gene of unknown function								PGSC0003DMG400009337	1.03949	0.00331357	0.011781	Map3k delta-1 protein kinase
	PGSC0003DMG400018341	1.65646	0.00852051	0.0175499	Conserved gene of unknown function								PGSC0003DMG402002794	1.03871	0.02151	0.0352401	Conserved gene of unknown function
	PGSC0003DMG400004768	1.6563	0.0522856	0.0535098	FHA domain-containing protein								PGSC0003DMG400014555	1.03845	0.0497255	0.0523737	Conserved gene of unknown function
	PGSC0003DMG400002135	1.65465	0.0212191	0.0306662	Zinc finger protein								PGSC0003DMG400016406	1.03812	0.0266149	0.038657	Gene of unknown function
	PGSC0003DMG400013571	1.65446	0.0212021	0.0306652	Microtubule-associated protein TORTIFOLIA1								PGSC0003DMG400007111	1.03433	0.00310214	0.011433	Protein SELF-PRUNING
	PGSC0003DMG400025757	1.64639	0.00401743	0.0109352	Proline-rich cell wall protein								PGSC0003DMG400011972	1.02962	0.0198356	0.0337969	Glucosyltransferase
	PGSC0003DMG400021769	1.64305	0.0111642	0.0206425	Conserved gene of unknown function								PGSC0003DMG400021331	1.02538	0.034403	0.0436942	PEN1
	PGSC0003DMG400012113	1.64287	0.00512491	0.0126574	NAC domain protein								PGSC0003DMG400008557	1.02497	4.02506e-05	0.000594367	Glycosyltransferase
	PGSC0003DMG400018917	1.64217	0.00711551	0.0155056	Polyphenol oxidase A, chloroplastic								PGSC0003DMG400023715	1.0246	0.00861292	0.0211269	Cinnamoyl-CoA reductase
	PGSC0003DMG400001465	1.63961	0.0263857	0.0349608	Protein COBRA								PGSC0003DMG400015948	1.02004	0.0490282	0.0521351	Conserved gene of unknown function
	PGSC0003DMG400011019	1.63857	0.00136115	0.00565993	Diphenol oxidase								PGSC0003DMG400010592	1.01828	0.0119162	0.0253306	Sesquiterpene synthase
	PGSC0003DMG400018174	1.63472	2.57651e-05	0.000450469	Short-chain dehydrogenase								PGSC0003DMG400033100	1.01751	0.0147822	0.0286963	Short chain dehydrogenase
	PGSC0003DMG402021334	1.63345	0.014646	0.0242851	Electron transporter								PGSC0003DMG400028160	1.01732	0.0420429	0.0482014	F-box protein
	PGSC0003DMG400028030	1.6334	0.000162394	0.00151851	Conserved gene of unknown function								PGSC0003DMG400017689	1.01648	0.0302227	0.041272	High affinity sulfate transporter type 1
	PGSC0003DMG400023969	1.63032	0.00269982	0.00843611	Conserved gene of unknown function								PGSC0003DMG400006693	1.01204	0.00699045	0.0187229	Gene of unknown function
	PGSC0003DMG400009086	1.62902	0.00137583	0.00568322	SF16								PGSC0003DMG401004358	1.00498	0.00214366	0.00892521	Dienelactone hydrolase family protein
	PGSC0003DMG400004317	1.62458	0.00392141	0.0107126	Stellacyanin								PGSC0003DMG400026901	1.00048	0.00645358	0.0179581	Isovaleryl-CoA dehydrogenase 1, mitochondrial
	PGSC0003DMG400010999	1.62183	0.00817265	0.0170105	Eukaryotic translation initiation factor 3 subunit A								PGSC0003DMG400010051	-1.0062	0.00471239	0.0149541	S-adenosylmethionine decarboxylase proenzyme
	PGSC0003DMG400025496	1.62029	0.0119776	0.0214297	Conserved gene of unknown function								PGSC0003DMG400007059	-1.01272	3.6737e-05	0.000557346	RHM1/ROL1
	PGSC0003DMG400013274	1.61976	0.0332172	0.0404089	Conserved gene of unknown function								PGSC0003DMG400008749	-1.01588	0.0378405	0.0456767	Patatin-05
	PGSC0003DMG400007689	1.61479	0.00599488	0.0140229	Dopamine beta-monooxygenase								PGSC0003DMG400031137	-1.02041	0.00892301	0.0215065	Ripening regulated protein DDTFR8
	PGSC0003DMG400025885	1.61194	0.0200281	0.0296867	Phospholipase C								PGSC0003DMG400032510	-1.0252	0.00334059	0.0118391	L-ascorbate oxidase
	PGSC0003DMG400020819	1.61174	0.00201767	0.00719585	Ring finger protein								PGSC0003DMG400013537	-1.03781	4.40807e-07	1.80813e-05	Proline-rich protein
	PGSC0003DMG400030121	1.60912	0.0272781	0.035616	Malic enzyme								PGSC0003DMG400035299	-1.0413	0.0232491	0.0364192	Alpha-6-galactosyltransferase
	PGSC0003DMG400028639	1.60856	0.0244164	0.0334723	Conserved gene of unknown function								PGSC0003DMG400005214	-1.04289	0.025987	0.0384767	Boron transporter
	PGSC0003DMG400001326	1.60532	0.0013696	0.00567622	Condensin complex components subunit								PGSC0003DMG400001367	-1.04422	0.000344374	0.00266709	Rapid alkalinization factor 4
	PGSC0003DMG400030591	1.60304	0.00552406	0.0132514	Zinc finger protein								PGSC0003DMG400026484	-1.04625	0.00371332	0.0127916	Gene of unknown function
	PGSC0003DMG402011802	1.60301	0.00386806	0.0106132	Subtilase family protein								PGSC0003DMG400013670	-1.0657	0.0142133	0.02821	Gene of unknown function
	PGSC0003DMG400002590	1.60213	0.00011524	0.00117395	Beta-galactosidase								PGSC0003DMG400007196	-1.06578	0.0217093	0.0354618	Cytochrome P450
	PGSC0003DMG400006429	1.60031	7.29991e-06	0.000191891	Tyrosine specific protein phosphatase family protein								PGSC0003DMG400026169	-1.06749	0.0135939	0.0276496	DNA binding protein
	PGSC0003DMG400017514	1.6001	4.7926e-05	0.000648036	Abscisic acid receptor PYL1								PGSC0003DMG400020204	-1.07	0.00960056	0.0224081	Hydrolase, acting on ester bonds
	PGSC0003DMG400011069	1.59794	0.0284545	0.0365177	Zeamatin								PGSC0003DMG400021140	-1.07661	0.0112902	0.0246382	Conserved gene of unknown function
	PGSC0003DMG400023592	1.59518	1.1099e-05	0.000254398	Ribonucleoside-diphosphate reductase								PGSC0003DMG400024642	-1.08062	2.45627e-05	0.000406018	Glucan endo-1,3-beta-glucosidase 3
	PGSC0003DMG400005453	1.59424	0.0075895	0.0162188	Signal transducer								PGSC0003DMG400008542	-1.08879	0.00386513	0.0130706	Conserved gene of unknown function
	PGSC0003DMG400028439	1.59351	0.00225736	0.00761022	Growth regulator								PGSC0003DMG400012708	-1.09752	0.0376384	0.0456067	Glucosyltransferase
	PGSC0003DMG400004743	1.59075	0.0383576	0.0444197	Conserved gene of unknown function								PGSC0003DMG400007996	-1.11822	0.0249649	0.0377456	Serpin
	PGSC0003DMG400028267	1.59075	0.0122756	0.0217149	Cellulose synthase-like A1								PGSC0003DMG400007022	-1.11973	0.0069161	0.0186364	Spindle and kinetochore-associated protein 1 homolog
	PGSC0003DMG400003371	1.5872	0.00518803	0.0127296	Arabinogalactan protein 2								PGSC0003DMG400025158	-1.13937	0.0155778	0.0296179	Divinyl ether synthase
	PGSC0003DMG400017179	1.58603	0.00403135	0.0109414	Ring finger protein								PGSC0003DMG400013962	-1.14449	0.005227	0.0160136	Amino acid transporter
	PGSC0003DMG400019727	1.58566	0.0188688	0.0286115	OO_Ba0013J05-OO_Ba0033A15.14 protein								PGSC0003DMG400025428	-1.14569	0.0448322	0.0500016	Associate of C-myc
	PGSC0003DMG400012536	1.58502	0.0127954	0.0222469	Conserved gene of unknown function								PGSC0003DMG400030503	-1.16398	8.55631e-05	0.00101894	Conserved gene of unknown function
	PGSC0003DMG400000395	1.58453	0.00117989	0.00518739	Conserved gene of unknown function								PGSC0003DMG400030376	-1.18432	0.0523911	0.0537749	Laccase
	PGSC0003DMG400011148	1.58217	0.00103585	0.00483098	Cellulose synthase 3								PGSC0003DMG400012926	-1.19444	0.0513841	0.0532596	Protein kinase
	PGSC0003DMG400012348	1.58044	0.0549364	0.0549657	Heavy metal ATPase								PGSC0003DMG400000125	-1.19615	0.00414035	0.0136675	Conserved gene of unknown function
	PGSC0003DMG400011322	1.57731	0.00591727	0.0139106	Conserved gene of unknown function								PGSC0003DMG400018914	-1.19833	0.00501127	0.0155898	Polyphenol oxidase
	PGSC0003DMG400007800	1.57705	0.0355253	0.0423263	Anthocyanin acyltransferase								PGSC0003DMG400027181	-1.21574	0.0364932	0.0449318	Transferase family protein
	PGSC0003DMG402020126	1.5684	0.0405238	0.0458408	Armadillo/beta-catenin repeat family protein / BTB/POZ domain-containing protein								PGSC0003DMG401003297	-1.22219	0.0482406	0.0516947	Protein ZINC INDUCED FACILITATOR-LIKE 1
	PGSC0003DMG400002204	1.56424	0.00250647	0.00808739	Pollen specific protein sf21								PGSC0003DMG400029330	-1.244	0.000423134	0.00306288	Monooxygenase
	PGSC0003DMG400009921	1.56068	0.000304018	0.00233702	Cysteine protease 14								PGSC0003DMG400036542	-1.26986	0.0189129	0.0332741	Conserved gene of unknown function
	PGSC0003DMG400011751	1.56046	0.0132506	0.022775	2-oxoglutarate-dependent dioxygenase								PGSC0003DMG402027116	-1.33086	0.00758954	0.0195475	Laccase 90d
	PGSC0003DMG402019252	1.5595	0.00952983	0.0186673	Receptor kinase THESEUS 1								PGSC0003DMG400001478	-1.33375	0.00431204	0.0140873	Conserved gene of unknown function
	PGSC0003DMG400008609	1.55235	0.00786457	0.0166271	Meprin and TRAF homology domain-containing protein / MATH domain-containing protein								PGSC0003DMG400028678	-1.35024	0.000228444	0.00204034	Pectinesterase inhibitor
	PGSC0003DMG400008063	1.55175	0.00398163	0.0108614	Fasciclin-like AGP 13								PGSC0003DMG400013433	-1.35472	7.36155e-05	0.000916058	Conserved gene of unknown function
	PGSC0003DMG400017376	1.54818	0.00880258	0.0179052	Fasciclin-like arabinogalactan protein 19								PGSC0003DMG400014201	-1.36443	0.0527028	0.0538951	Jp18
	PGSC0003DMG400011740	1.54763	0.00861852	0.017684	SGA								PGSC0003DMG400012589	-1.37956	0.00102781	0.00542046	Cationic peroxidase
	PGSC0003DMG400028635	1.54735	7.63639e-06	0.000195273	Sulfate transporter								PGSC0003DMG401012419	-1.43947	0.0477494	0.0513671	Hypervariable Bacillus group-specific protein
	PGSC0003DMG400019973	1.54499	0.00566296	0.013507	Oxidoreductase								PGSC0003DMG400011640	-1.44441	0.0102863	0.0232967	Peroxidase
	PGSC0003DMG400024030	1.54494	0.0118865	0.0213378	Gtpase activating protein								PGSC0003DMG400005038	-1.45064	0.00216008	0.00894315	F-box family protein
	PGSC0003DMG400008094	1.54187	0.0402681	0.0456753	Carbonic anhydrase								PGSC0003DMG400010987	-1.4628	0.026012	0.0384623	WRKY 13
	PGSC0003DMG400026091	1.54109	0.00088744	0.0043436	Cyclin A2								PGSC0003DMG400027211	-1.46836	0.0456633	0.0502955	Phytochrome B2
	PGSC0003DMG400026523	1.5397	0.0161688	0.0258633	UPA15								PGSC0003DMG400019302	-1.47988	0.0524311	0.0537911	Nt-iaa4.5 deduced protein
	PGSC0003DMG400007152	1.53672	0.0228374	0.0321761	UDP-apiose/xylose synthase								PGSC0003DMG400017517	-1.4868	0.00115197	0.00577286	Conserved gene of unknown function
	PGSC0003DMG400001760	1.53646	0.0143504	0.0239747	P70 protein								PGSC0003DMG402023533	-1.49923	0.0250814	0.0378959	DNA replication complex GINS protein PSF2
	PGSC0003DMG401003156	1.53613	0.00171152	0.00651174	Glycosyltransferase, CAZy family GT2								PGSC0003DMG400010147	-1.5145	0.034001	0.0435582	Kunitz-type enzyme inhibitor S9C11
	PGSC0003DMG401021429	1.53532	0.000370431	0.00261739	AP2 domain-containing transcription factor								PGSC0003DMG402008903	-1.54991	0.0168782	0.0311544	Conserved gene of unknown function
	PGSC0003DMG400002156	1.53467	0.016979	0.0266155	C-4 sterol methyl oxidase 2								PGSC0003DMG400009244	-1.56162	0.000739264	0.00433193	Gibberellin-regulated protein 1
	PGSC0003DMG400029466	1.5338	0.00248923	0.00805945	Zinc ion binding protein								PGSC0003DMG400030508	-1.57893	0.0193242	0.0335185	By genscan and genefinder
	PGSC0003DMG402027210	1.53227	0.0202894	0.0298505	Glucosyltransferase								PGSC0003DMG400010010	-1.63201	0.0189356	0.0332086	Conserved gene of unknown function
	PGSC0003DMG400014172	1.53225	0.015168	0.0248872	Transferase, transferring glycosyl groups								PGSC0003DMG400030998	-1.70885	0.00138105	0.00659271	Alcohol dehydrogenase
	PGSC0003DMG400020456	1.53128	0.0222115	0.0316741	Phenylcoumaran benzylic ether reductase								PGSC0003DMG400015419	-1.7286	0.0402342	0.047303	Conserved gene of unknown function
	PGSC0003DMG400008876	1.53093	0.0338325	0.0410379	Nucleic acid-binding, OB-fold								PGSC0003DMG401018597	-1.747	0.0305752	0.0414976	Alpha-L-fucosidase 2
	PGSC0003DMG400025352	1.52719	0.0489713	0.0511911	Chitinase 1								PGSC0003DMG400002385	-1.80751	0.0290903	0.040297	Gene of unknown function
	PGSC0003DMG400003639	1.5239	0.005066	0.0125697	Conserved gene of unknown function								PGSC0003DMG400003109	-1.81629	0.00302413	0.0112768	Salt-tolerance protein
	PGSC0003DMG400020709	1.5234	9.67266e-06	0.000233074	Germin 12								PGSC0003DMG400012019	-1.89259	7.39876e-08	4.82007e-06	DC1.2 homologue
	PGSC0003DMG400002652	1.52232	0.00407065	0.0110083	Conserved gene of unknown function								PGSC0003DMG402000895	-1.9667	0.0379399	0.045722	Chlorophyll synthase
	PGSC0003DMG400013096	1.52194	3.91298e-06	0.000120565	Germin 12								PGSC0003DMG400021834	-1.9703	0.000112146	0.00127386	Metal ion binding protein
	PGSC0003DMG400025330	1.52174	0.00581293	0.013734	BRASSINOSTEROID INSENSITIVE 1-associated receptor kinase 1								PGSC0003DMG400012064	-2.10381	0.052328	0.05376	Zinc finger protein
	PGSC0003DMG402003586	1.51871	0.000826249	0.00418017	Cell number regulator 13								PGSC0003DMG400011406	-2.21612	0.0108588	0.0241732	Glutaredoxin
	PGSC0003DMG400012458	1.51713	0.0252091	0.0340989	Disease resistance protein (TIR class)								PGSC0003DMG400001671	-2.22439	0.0332368	0.0430523	Peptide transporter
	PGSC0003DMG400012931	1.51474	0.0033007	0.00953678	Conserved gene of unknown function								PGSC0003DMG400019861	-2.48501	0.0090889	0.0216939	BHLH transcription factor Upa20
	PGSC0003DMG400027736	1.51433	0.000848991	0.00424383	Histone H4								PGSC0003DMG401019811	-2.51025	6.47324e-05	0.000833618	Conserved gene of unknown function
	PGSC0003DMG400025429	1.51411	0.0408998	0.0460582	Gene of unknown function								PGSC0003DMG400027276	-2.51301	0.00558868	0.016616	Mg protoporphyrin IX chelatase
	PGSC0003DMG400008403	1.51366	0.000458622	0.00295199	ATP binding / kinase/ protein serine / threonine kinase								PGSC0003DMG400002400	-2.52955	0.0404701	0.0472792	NPH3 (NON-PHOTOTROPIC HYPOCOTYL 3)
	PGSC0003DMG400025474	1.51294	0.00130477	0.00548617	Nucleic acid binding protein								PGSC0003DMG400027049	-2.54272	0.0340869	0.0435424	Kinase interacting protein
	PGSC0003DMG400004123	1.5128	0.00175014	0.00659859	Serine/threonine-protein kinase PBS1								PGSC0003DMG402017090	-2.54504	0.0187039	0.0330903	Patatin-04/09
	PGSC0003DMG400017354	1.50939	0.00857246	0.0176472	Cytochrome P450								PGSC0003DMG400028578	-2.55876	0.00667547	0.0182771	DNA binding protein
	PGSC0003DMG400000523	1.50683	0.00523777	0.0127849	Kinesin light chain								PGSC0003DMG400000678	-2.63756	0.0160706	0.0301921	Metallocarboxypeptidase inhibitor
	PGSC0003DMG400003816	1.50675	0.0151095	0.0248238	Histone H2A								PGSC0003DMG400010128	-2.65166	0.0202684	0.0341663	Serine protease inhibitor 7
	PGSC0003DMG400017655	1.50425	0.000800397	0.00412715	Phototropic-responsive NPH3 family protein								PGSC0003DMG400008564	-2.90484	0.000125097	0.00137173	Chlorophyll a-b binding protein 13, chloroplastic
	PGSC0003DMG400011051	1.50277	0.0365299	0.0430998	Conserved gene of unknown function								PGSC0003DMG400002351	-2.91731	3.28432e-06	8.66044e-05	CYP72A58
	PGSC0003DMG400014490	1.49943	0.00681984	0.0151065	Aminoacyl-tRNA synthetase								PGSC0003DMG400003625	-3.16704	0.00159881	0.00722729	COL domain class transcription factor
	PGSC0003DMG402015497	1.49905	0.046539	0.0496847	Pericarp peroxidase 3								PGSC0003DMG400029562	-3.50083	0.0235073	0.0366422	Cytochrome P450
	PGSC0003DMG400027857	1.49806	0.00204916	0.00723948	DNA-3-methyladenine glycosylase								PGSC0003DMG400023099	-3.79868	0.0510329	0.0529948	WRKY transcription factor
	PGSC0003DMG400004572	1.4977	0.00011258	0.00116581	Adenosylhomocysteinase								PGSC0003DMG402019826	-3.96173	0.0463994	0.0506778	Gene of unknown function
	PGSC0003DMG402014186	1.49728	0.00211488	0.00734058	ATP binding protein								PGSC0003DMG400016033	-3.97178	0.0359751	0.0445914	Glutaredoxin family protein
	PGSC0003DMG400009602	1.49517	0.00264445	0.00833234	Hydrolase, hydrolyzing O-glycosyl compounds								PGSC0003DMG400030889	-4.2282	0.00586751	0.0169889	Lipid binding protein
	PGSC0003DMG400008629	1.49475	0.0121308	0.0215702	Conserved gene of unknown function								PGSC0003DMG400009255	-4.25089	0.0282582	0.0398168	Small heat-shock protein homolog protein
	PGSC0003DMG400025627	1.49459	0.00915379	0.0183124	Protein COBRA								PGSC0003DMG402001384	-4.25326	0.0186919	0.0331485	Protein GAST1
	PGSC0003DMG400006319	1.49453	0.000422143	0.00282859	Beta-glucosidase 01								PGSC0003DMG401009815	-5.37412	0.0480487	0.0516139	Major latex
	PGSC0003DMG400013550	1.49146	0.0511153	0.0528299	Respiratory burst oxidase								PGSC0003DMG400011294	-8.84718	0.0235744	0.0366437	MYB transcription factor MYB114
	PGSC0003DMG400026837	1.49048	0.0514337	0.0530569	Profilin-1
	PGSC0003DMG400016247	1.49018	0.00527576	0.0128111	Acyl-[acyl-carrier-protein] desaturase, chloroplastic
	PGSC0003DMG400019300	1.48876	0.0337849	0.0409934	F-box/leucine rich repeat protein
	PGSC0003DMG400018332	1.48662	0.0243853	0.033442	DNA binding protein
	PGSC0003DMG400007150	1.48649	0.00211096	0.00733374	UPA15
	PGSC0003DMG400000174	1.48459	0.0123815	0.0217995	Origin recognition complex 5 subunit
	PGSC0003DMG400001769	1.4802	0.00192087	0.00702386	Beta-1,3-glucuronyltransferase
	PGSC0003DMG400028613	1.4754	0.0544849	0.0547617	Conserved gene of unknown function
	PGSC0003DMG400001589	1.47518	0.00182364	0.00674048	Amino acid transporter
	PGSC0003DMG400008085	1.47417	0.00391066	0.010691	UDP-glucuronic acid/UDP-N-acetylgalactosamine transporter
	PGSC0003DMG400017352	1.47348	0.0517944	0.053239	Dopamine beta-monooxygenase
	PGSC0003DMG400007137	1.47161	0.001741	0.00658393	Serine carboxypeptidase III
	PGSC0003DMG400020071	1.46777	0.0462817	0.0495226	MYB8
	PGSC0003DMG400024281	1.46775	0.00800599	0.0168032	Gamma aminobutyrate transaminase isoform2
	PGSC0003DMG400014504	1.46667	0.000579702	0.00337322	Conserved gene of unknown function
	PGSC0003DMG400029061	1.46169	0.0362446	0.0429113	O-acetyltransferase
	PGSC0003DMG400001550	1.46147	0.00162066	0.00631955	TSI-1 protein
	PGSC0003DMG400020355	1.46036	0.031937	0.0393481	Conserved gene of unknown function
	PGSC0003DMG400018160	1.45916	0.00831089	0.017203	Conserved gene of unknown function
	PGSC0003DMG400023570	1.45796	0.010969	0.020392	Conserved gene of unknown function
	PGSC0003DMG400012142	1.45638	0.0151843	0.0249031	Conserved gene of unknown function
	PGSC0003DMG401001316	1.45573	0.0141172	0.0237647	Non-cell-autonomous protein pathway1
	PGSC0003DMG400004917	1.45385	0.00918212	0.0183204	ATP binding protein
	PGSC0003DMG400035647	1.45355	0.0303906	0.0381685	Disease resistance response protein
	PGSC0003DMG400010465	1.452	0.00938964	0.0185767	Peroxidase
	PGSC0003DMG400016880	1.4506	0.0035969	0.0100826	Gene of unknown function
	PGSC0003DMG400041435	1.44651	0.0140553	0.023703	Arabinogalactan protein
	PGSC0003DMG400010545	1.44499	0.0545891	0.0548078	Conserved gene of unknown function
	PGSC0003DMG400000357	1.44473	0.0478477	0.0504373	IQ-domain 26
	PGSC0003DMG400000591	1.44453	0.0167644	0.0264002	Gene of unknown function
	PGSC0003DMG400030941	1.44222	0.0348295	0.0418823	Cytosine-specific methyltransferase
	PGSC0003DMG400029738	1.44184	0.000260501	0.00213338	LEXYL2 protein
	PGSC0003DMG400021912	1.44092	0.000696789	0.00379049	FH protein NFH2
	PGSC0003DMG400027585	1.44047	0.0151063	0.0248401	ATP binding protein
	PGSC0003DMG400021734	1.43992	0.00485079	0.0122954	Gene of unknown function
	PGSC0003DMG400006588	1.43679	0.0399252	0.0454784	Conserved gene of unknown function
	PGSC0003DMG400025625	1.43623	0.02091	0.030383	Nutrient reservoir
	PGSC0003DMG400018324	1.43598	0.000569998	0.00334262	CK25
	PGSC0003DMG400004354	1.43496	0.0125895	0.0220009	Plasma membrane associated protein
	PGSC0003DMG400010402	1.43461	0.0314883	0.0390385	Conserved gene of unknown function
	PGSC0003DMG400006159	1.43342	0.0102098	0.0194619	Dopamine beta-monooxygenase
	PGSC0003DMG400018097	1.43326	0.000337521	0.00246837	Conserved gene of unknown function
	PGSC0003DMG400020630	1.43249	0.00163541	0.0063246	Allergen BRSn20
	PGSC0003DMG400003047	1.43203	0.0169604	0.0266085	GRAS family transcription factor
	PGSC0003DMG400017195	1.43151	0.05362	0.0542551	DUF26 domain-containing protein 2
	PGSC0003DMG403005720	1.43115	0.00115301	0.00511102	MAPKK
	PGSC0003DMG402002094	1.43028	0.0468916	0.0499053	Transcription factor, partial
	PGSC0003DMG400025579	1.42891	0.00308532	0.00919724	Conserved gene of unknown function
	PGSC0003DMG400020685	1.42721	0.0162868	0.0259966	Protein argonaute PNH1
	PGSC0003DMG400028857	1.42708	0.00633815	0.0144658	Conserved gene of unknown function
	PGSC0003DMG400021432	1.42654	0.00763895	0.016306	Conserved gene of unknown function
	PGSC0003DMG400022636	1.42482	0.0169981	0.0266344	Germin 5
	PGSC0003DMG400021008	1.42468	0.0508619	0.0526259	LRR receptor-like serine/threonine-protein kinase
	PGSC0003DMG400016216	1.42161	0.02196	0.0314708	1,3-beta glucanase
	PGSC0003DMG400001646	1.4166	0.00524899	0.0127957	Ubiquitin-protein ligase BRE1A
	PGSC0003DMG400021577	1.41499	0.0201507	0.0297746	NAC domain protein
	PGSC0003DMG401008903	1.41411	0.00324121	0.00944474	Conserved gene of unknown function
	PGSC0003DMG400028622	1.41383	0.00214353	0.00738546	Acyl-protein thioesterase
	PGSC0003DMG400011320	1.41296	0.0176882	0.0273508	Auxin-induced protein 5NG4
	PGSC0003DMG400010060	1.41108	0.00190454	0.00698454	Peptidyl-prolyl cis-trans isomerase d, ppid
	PGSC0003DMG400029401	1.41081	0.000479806	0.00302616	RING-H2 finger protein ATL80
	PGSC0003DMG400003181	1.40854	0.00306864	0.00916205	Beta-glucosidase 08
	PGSC0003DMG400017199	1.40851	0.0115323	0.0210233	ARPC2B
	PGSC0003DMG400001687	1.40816	0.0141169	0.0237748	Ferredoxin
	PGSC0003DMG400010470	1.40755	0.0175125	0.0271349	Subtilase
	PGSC0003DMG400036797	1.40608	0.0178807	0.0275804	Subtilase
	PGSC0003DMG400011577	1.40251	0.0374115	0.0436875	Disease resistance-responsive family protein
	PGSC0003DMG400023147	1.40096	0.0026095	0.00826379	Cysteine-rich polycomb
	PGSC0003DMG400011026	1.39691	0.00306819	0.00916797	Heparanase
	PGSC0003DMG400005696	1.39517	0.0207496	0.0303022	Hydrolase, alpha/beta fold family protein
	PGSC0003DMG402012965	1.39462	0.0399305	0.0454707	Homologous-pairing protein 2 homolog
	PGSC0003DMG400010726	1.39378	0.000665598	0.00367938	Rac-like GTP-binding protein RAC13
	PGSC0003DMG400003063	1.38677	0.0224604	0.0318478	Gene of unknown function
	PGSC0003DMG400014209	1.38626	0.0549095	0.0549679	Pentatricopeptide repeat-containing protein
	PGSC0003DMG400003822	1.3862	0.00202553	0.00721018	Cellulose synthase
	PGSC0003DMG400016478	1.38613	0.000575687	0.00335505	Arogenate/prephenate dehydratase
	PGSC0003DMG400032229	1.38607	0.0156124	0.0253071	Dirigent 2
	PGSC0003DMG400006965	1.38552	0.0309398	0.0385747	Glycerol-3-phosphate dehydrogenase
	PGSC0003DMG400022153	1.38353	0.0026449	0.00832679	Conserved gene of unknown function
	PGSC0003DMG400015668	1.3835	0.0365091	0.0430887	Transcription factor
	PGSC0003DMG400006868	1.38239	0.0200457	0.0296895	MYB20
	PGSC0003DMG400023181	1.38001	0.0200921	0.0297347	Transducin family protein
	PGSC0003DMG400004418	1.37952	0.0423285	0.0470748	ATOFP3/OFP3
	PGSC0003DMG400020545	1.37782	0.000713713	0.00386021	BCL-2 binding anthanogene-1
	PGSC0003DMG400030088	1.37754	0.0165919	0.0262385	Conserved gene of unknown function
	PGSC0003DMG400004660	1.37716	0.0036434	0.0101675	Serine hydroxymethyltransferase
	PGSC0003DMG400019182	1.37681	3.86738e-05	0.000567871	Auxin influx transport protein
	PGSC0003DMG400024575	1.37398	0.00213331	0.00737049	Microtubule-associated protein TORTIFOLIA1
	PGSC0003DMG400032159	1.36956	0.00200637	0.00716914	Dynein light chain type 1 family protein
	PGSC0003DMG400005651	1.36753	0.00713552	0.0155402	Reticulon family protein
	PGSC0003DMG400000963	1.36724	0.0149499	0.0246476	Ubiquitin-protein ligase
	PGSC0003DMG400018856	1.36613	0.000670659	0.00368568	Elicitor-inducible protein EIG-J7
	PGSC0003DMG400012878	1.36423	0.00266935	0.00839672	Patatin T5
	PGSC0003DMG401000287	1.36081	0.0295364	0.0374207	Myo-inositol oxygenase
	PGSC0003DMG400010747	1.35875	0.00888195	0.0180277	WD-repeat protein
	PGSC0003DMG400024588	1.35753	0.00310562	0.00922849	Permease I
	PGSC0003DMG400013144	1.35752	0.00469573	0.0120486	Conserved gene of unknown function
	PGSC0003DMG400012206	1.3572	0.000691025	0.00377005	Kinesin heavy chain
	PGSC0003DMG400007913	1.35545	0.0368839	0.0433541	Inorganic pyrophosphatase
	PGSC0003DMG400004643	1.35398	0.0504755	0.0523558	Histidine kinase 1 plant
	PGSC0003DMG400013342	1.35298	0.00517575	0.0127244	Caffeic acid O-methyltransferase II
	PGSC0003DMG400001780	1.35239	0.00130313	0.00548541	Nuclear matrix protein 1
	PGSC0003DMG400039856	1.35213	0.00536161	0.0129443	Beta-glucan-elicitor receptor
	PGSC0003DMG400023341	1.35143	0.00223821	0.00758649	AG-motif binding protein-1
	PGSC0003DMG400024950	1.34994	0.00211913	0.00734175	Xyloglucan galactosyltransferase KATAMARI1
	PGSC0003DMG400031310	1.34987	0.0236288	0.0328114	Cyclin-dependent protein kinase
	PGSC0003DMG400018090	1.34952	0.0182796	0.0279776	F-box family protein
	PGSC0003DMG400022533	1.34544	0.0340346	0.0412032	Conserved gene of unknown function
	PGSC0003DMG400006602	1.34505	0.00346265	0.00980867	Conserved gene of unknown function
	PGSC0003DMG401023679	1.34467	0.00114577	0.00510909	Kinase family protein
	PGSC0003DMG400026482	1.34114	0.0406031	0.0458615	Protein HVA22
	PGSC0003DMG400024664	1.33771	0.0267433	0.0352113	Conserved gene of unknown function
	PGSC0003DMG400007962	1.33594	0.000668052	0.00368212	HSF domain class transcription factor
	PGSC0003DMG402007034	1.33308	0.00260082	0.0082502	Laccase
	PGSC0003DMG400021427	1.33253	0.001202	0.00523562	Conserved gene of unknown function
	PGSC0003DMG400011267	1.33178	0.00538185	0.0129765	Conserved gene of unknown function
	PGSC0003DMG401014059	1.33077	0.0149154	0.0246124	Protein phosphatase
	PGSC0003DMG402024557	1.33023	0.0280164	0.0362276	Conserved gene of unknown function
	PGSC0003DMG400022793	1.32916	0.0242275	0.0333838	Cytochrome
	PGSC0003DMG400011088	1.32901	0.000365989	0.00260067	Tubulin beta chain
	PGSC0003DMG402024882	1.3247	0.0236407	0.0328037	Conserved gene of unknown function
	PGSC0003DMG400027728	1.32233	0.0111803	0.0206418	Conserved gene of unknown function
	PGSC0003DMG400019778	1.32127	0.0153431	0.0250107	Gene of unknown function
	PGSC0003DMG400023324	1.32081	0.00973048	0.0189125	Aspartic proteinase nepenthesin-1
	PGSC0003DMG400026594	1.31961	0.0212128	0.0306688	Cytochrome P450
	PGSC0003DMG400012818	1.31863	0.0095854	0.0187177	Conserved gene of unknown function
	PGSC0003DMG400020622	1.30876	0.00741703	0.0159774	Elicitor-inducible protein EIG-J7
	PGSC0003DMG400002707	1.30851	0.0399789	0.0454844	Gene of unknown function
	PGSC0003DMG400017434	1.3083	0.02426	0.0334041	Glyceraldehyde 3-phosphate dehydrogenase
	PGSC0003DMG401011802	1.30466	0.0300296	0.0378415	Peptidase
	PGSC0003DMG400005749	1.30311	0.0242702	0.0333937	Phosphoethanolamine N-methyltransferase
	PGSC0003DMG400001448	1.30189	0.00497342	0.0124634	UDP-glucose dehydrogenase 2
	PGSC0003DMG400028977	1.30039	0.000834261	0.00419811	Non-specific lipid-transfer protein
	PGSC0003DMG400004017	1.29851	0.0138825	0.023517	Conserved gene of unknown function
	PGSC0003DMG400026300	1.29535	0.00107345	0.0049329	Aromatic amino acid decarboxylase 2
	PGSC0003DMG400014656	1.29345	0.00617693	0.0142711	Glutathione S-transferase/peroxidase
	PGSC0003DMG400011752	1.29144	0.036759	0.0433021	Cellulose synthase
	PGSC0003DMG400022575	1.29069	0.046063	0.0493448	Conserved gene of unknown function
	PGSC0003DMG400005986	1.28858	0.0264067	0.0349517	Conserved gene of unknown function
	PGSC0003DMG400025104	1.28812	0.00085978	0.00428068	AGP19 (ARABINOGALACTAN-PROTEIN 19)
	PGSC0003DMG400028707	1.28481	0.0104212	0.0197048	Conserved gene of unknown function
	PGSC0003DMG403024767	1.28352	0.0466074	0.0497436	Pectinesterase
	PGSC0003DMG400026224	1.28214	0.0254111	0.0342612	Methionine rich arabinogalactan
	PGSC0003DMG400024989	1.28104	0.00244523	0.00799967	Nucleic acid binding protein
	PGSC0003DMG400016167	1.28039	0.0139	0.023536	Wiscott-Aldrich syndrome, C-terminal
	PGSC0003DMG400027240	1.28007	0.000875353	0.00431252	Hydrolase, hydrolyzing O-glycosyl compounds
	PGSC0003DMG400009420	1.27922	0.0249215	0.0339175	Ring finger protein
	PGSC0003DMG400011222	1.27693	0.0167782	0.0264108	UDP-glucuronate 5-epimerase
	PGSC0003DMG400017809	1.27497	0.00816664	0.0170074	Oxidoreductase
	PGSC0003DMG400000503	1.2747	0.0154516	0.0251114	IS10 transposase
	PGSC0003DMG400013275	1.27389	0.00687291	0.0151883	Hydrolase, hydrolyzing O-glycosyl compounds
	PGSC0003DMG400009484	1.27316	0.000107184	0.00112859	Periplasmic beta-glucosidase
	PGSC0003DMG400031042	1.27256	0.00744234	0.0160136	Glutamate decarboxylase isoform1
	PGSC0003DMG400010468	1.2725	0.00820156	0.0170612	Calmodulin binding protein
	PGSC0003DMG400035893	1.27084	7.33579e-05	0.000886664	Ran GTPase-activating protein 1
	PGSC0003DMG400026516	1.27039	0.00939877	0.0185557	Conserved gene of unknown function
	PGSC0003DMG400029288	1.26987	0.00504261	0.0125614	Conserved gene of unknown function
	PGSC0003DMG400017722	1.26606	2.44833e-06	8.68235e-05	Conserved gene of unknown function
	PGSC0003DMG400005216	1.26457	0.0123069	0.0217395	Galactinol synthase
	PGSC0003DMG400018515	1.26234	0.000566217	0.0033413	Conserved gene of unknown function
	PGSC0003DMG400003691	1.25898	0.0261654	0.0347916	Phenylcoumaran benzylic ether reductase
	PGSC0003DMG400003789	1.2557	0.000823703	0.00417291	Fragment
	PGSC0003DMG400028676	1.25405	0.0267373	0.0352157	Chromatin assembly factor I P60 subunit
	PGSC0003DMG400007095	1.25267	0.00197131	0.00709106	BES1/BZR1 homolog protein 4
	PGSC0003DMG400026586	1.25261	0.0302997	0.0380925	Cytochrome P450
	PGSC0003DMG400021537	1.25167	0.000300748	0.00233095	Conserved gene of unknown function
	PGSC0003DMG400018755	1.25078	0.000504958	0.00312708	Organic anion transporter
	PGSC0003DMG400011321	1.25054	0.00554876	0.0133022	Protein phosphatase-2c
	PGSC0003DMG400032208	1.24909	0.0534685	0.0542039	Oxidoreductase, 2OG-Fe(II) oxygenase family protein
	PGSC0003DMG400006043	1.24761	0.00196291	0.00710845	RING-H2 finger protein ATL1L
	PGSC0003DMG400008642	1.24484	0.0128773	0.0223378	Prenyltransferase
	PGSC0003DMG400014055	1.24457	0.0011	0.00498781	Peroxidase
	PGSC0003DMG400010075	1.24349	0.000862168	0.00428689	Zinc finger protein
	PGSC0003DMG400037865	1.23994	0.00169336	0.0064557	Conserved gene of unknown function
	PGSC0003DMG400007159	1.23872	8.44538e-05	0.000962005	Histone H2B.1
	PGSC0003DMG400020345	1.23842	0.0135354	0.0230956	Diphenol oxidase
	PGSC0003DMG400026401	1.23802	0.00972388	0.0189095	Delta(7)-sterol-C5(6)-desaturase
	PGSC0003DMG400004318	1.23723	0.0196514	0.0292552	Conserved gene of unknown function
	PGSC0003DMG400000608	1.23388	0.0250552	0.0340009	Polygalacturonase
	PGSC0003DMG402029471	1.23255	0.00128368	0.00542174	Calcium ion binding protein
	PGSC0003DMG400019496	1.23204	0.036322	0.0429353	Conserved gene of unknown function
	PGSC0003DMG400020258	1.23102	0.0102985	0.0195614	Blue copper protein
	PGSC0003DMG402005074	1.23011	0.00335466	0.0096408	Adenylyl-sulfate reductase
	PGSC0003DMG400021574	1.23005	0.0122387	0.0216801	21kD protein
	PGSC0003DMG400015371	1.22897	0.0133131	0.0228407	Chloroplast protein HCF243
	PGSC0003DMG400013099	1.22872	0.0009377	0.00446744	Conserved gene of unknown function
	PGSC0003DMG400007234	1.22785	0.00660293	0.0147653	Leucine-rich repeat receptor kinase
	PGSC0003DMG400022469	1.2273	0.0209385	0.0303891	N-acetyltransferase
	PGSC0003DMG400012774	1.22456	0.043153	0.0475556	Conserved gene of unknown function
	PGSC0003DMG400031775	1.22332	0.00257733	0.00823127	ROX1
	PGSC0003DMG400023708	1.22166	0.00448115	0.011625	Actin-58
	PGSC0003DMG400018093	1.21991	0.00516035	0.0127032	Fasciclin-like arabinogalactan protein 9
	PGSC0003DMG400011286	1.21953	0.00246276	0.00801517	Conserved gene of unknown function
	PGSC0003DMG400025189	1.21786	0.0109374	0.0203533	Conserved gene of unknown function
	PGSC0003DMG400023357	1.21545	0.00659361	0.0147796	Aspartic proteinase Asp1
	PGSC0003DMG400021602	1.21413	0.00435393	0.0114772	Chitinase
	PGSC0003DMG402003479	1.21215	0.0410237	0.0461562	Oxidoreductase, 2OG-Fe(II) oxygenase family protein
	PGSC0003DMG400018338	1.21155	0.000306487	0.00235119	Endo-beta-mannanase
	PGSC0003DMG400003410	1.21132	0.000312417	0.00236293	Kinesin
	PGSC0003DMG402001494	1.21118	8.41392e-05	0.000961336	PR10
	PGSC0003DMG402000497	1.20901	0.0166518	0.0263001	Metal-dependent phosphohydrolase HD domain-containing protein
	PGSC0003DMG401005194	1.20744	0.00792362	0.0166956	Conserved gene of unknown function
	PGSC0003DMG400020160	1.20732	0.00093783	0.00446241	Cytochrome b5
	PGSC0003DMG400008131	1.2057	0.00242071	0.00793327	Acetylglucosaminyltransferase
	PGSC0003DMG400018756	1.20446	0.00313674	0.00926967	Lustrin A
	PGSC0003DMG400015745	1.20434	0.000865435	0.00429178	Serine hydroxymethyltransferase
	PGSC0003DMG400008344	1.20419	0.0294326	0.0373269	Glutamate dehydrogenase A
	PGSC0003DMG400006899	1.19737	0.0126436	0.0220749	Type 2 proly 4-hydroxylase
	PGSC0003DMG400012190	1.19728	0.00976798	0.0189463	Transferase, transferring glycosyl groups
	PGSC0003DMG400016654	1.19497	0.00267226	0.00839183	ATP binding protein
	PGSC0003DMG400031473	1.19444	0.00114975	0.00510863	S-adenosylmethionine-dependent methyltransferase
	PGSC0003DMG400029452	1.19283	0.0144096	0.0240097	Disease resistance protein
	PGSC0003DMG400004667	1.19218	0.00790193	0.0166592	Rhg4-like receptor kinase II
	PGSC0003DMG400030400	1.19211	0.00177127	0.00663829	Histone H4
	PGSC0003DMG400029750	1.19204	0.0369292	0.0433531	Gene of unknown function
	PGSC0003DMG400016530	1.19095	0.00822733	0.0170865	Sugar transporter
	PGSC0003DMG400024763	1.18956	0.0127676	0.0222295	Conserved gene of unknown function
	PGSC0003DMG400030432	1.18882	0.000762332	0.00401908	Proliferating cell nuclear antigen
	PGSC0003DMG400018405	1.18721	0.00162406	0.00630016	Transferase, transferring glycosyl groups
	PGSC0003DMG400025738	1.17887	0.0264985	0.0350239	Phytosulfokines
	PGSC0003DMG400030954	1.17872	0.0171563	0.0267817	Beta-galactosidase
	PGSC0003DMG400015850	1.17788	0.000601098	0.00343916	IDS4
	PGSC0003DMG400003916	1.17768	0.00869336	0.017789	Triose phosphate/phosphate translocator, chloroplast
	PGSC0003DMG400025455	1.17669	0.0540202	0.0544694	Phosphofructokinase
	PGSC0003DMG400002539	1.17301	0.000505324	0.0031242	BY-2 kinesin 10
	PGSC0003DMG400031364	1.173	0.000784989	0.00408694	Adenosine kinase isoform 2S
	PGSC0003DMG400016168	1.17289	0.000313748	0.00236823	Methylenetetrahydrofolate reductase
	PGSC0003DMG400027301	1.17284	0.0497245	0.0517768	Catechol O-methyltransferase
	PGSC0003DMG401024899	1.17239	0.000169658	0.00157468	Non-imprinted in Prader-Willi/Angelman syndrome region protein
	PGSC0003DMG400001433	1.17174	0.00339513	0.00969043	ATP binding protein
	PGSC0003DMG400017632	1.17157	0.0543674	0.0547314	Thioredoxin H
	PGSC0003DMG400003343	1.16759	0.00181214	0.00671117	Kinase
	PGSC0003DMG401008565	1.16594	0.0132926	0.0228263	Histone H2B
	PGSC0003DMG400003958	1.16174	0.000788669	0.00407787	Leucine rich repeat receptor kinase
	PGSC0003DMG400008649	1.16168	0.00214244	0.00738845	LOB domain-containing protein
	PGSC0003DMG400015004	1.1614	0.0363607	0.0429541	Myosin heavy chain, clone
	PGSC0003DMG400004367	1.16013	0.0413468	0.046381	Salt responsive protein 1
	PGSC0003DMG400003491	1.15924	0.039608	0.045268	Conserved gene of unknown function
	PGSC0003DMG400023416	1.1579	0.00811139	0.0169205	Dehydroascorbate reductase
	PGSC0003DMG400008016	1.15624	0.0243195	0.0334371	Glycogenin
	PGSC0003DMG400029164	1.15044	0.010484	0.0197937	Hydroxyproline-rich glycoprotein family protein
	PGSC0003DMG401001693	1.14791	0.0213044	0.0307421	Rac gtpase
	PGSC0003DMG400016467	1.14766	0.0359583	0.0426799	Conserved gene of unknown function
	PGSC0003DMG400027079	1.14675	0.0305083	0.0382524	Alliin lyase
	PGSC0003DMG403006826	1.1467	0.00146019	0.00588935	Aldehyde oxidase
	PGSC0003DMG400022791	1.14487	0.00083194	0.00419204	Xyloglucan endotransglucosylase/hydrolase 13
	PGSC0003DMG400022851	1.14374	0.00218867	0.0074861	Rapid alkalinization factor 2
	PGSC0003DMG400010471	1.1432	0.0278127	0.0360634	Subtilase
	PGSC0003DMG400027141	1.14288	0.00628933	0.0143893	Zeamatin
	PGSC0003DMG400012903	1.14147	0.0304294	0.038179	Kinase family protein
	PGSC0003DMG400014809	1.14102	0.00325608	0.00946607	Nucleic acid binding protein
	PGSC0003DMG402010623	1.1402	0.00124096	0.00531293	1-O-acylglucose:anthocyanin-O-acyltransferase
	PGSC0003DMG400015556	1.13934	0.0522169	0.0534541	Conserved gene of unknown function
	PGSC0003DMG400025185	1.13919	0.0038903	0.0106509	AT14A
	PGSC0003DMG400028655	1.13872	0.0472477	0.0500717	Gene of unknown function
	PGSC0003DMG400006543	1.13219	0.0132845	0.0228229	Thaumatin
	PGSC0003DMG400025784	1.13168	0.00939267	0.0185729	Kinase family protein
	PGSC0003DMG400010059	1.13082	0.00247395	0.00802379	Calcium/calmodulin-dependent protein kinase CaMK3
	PGSC0003DMG400021198	1.12837	0.00383397	0.0105427	Subtilase family protein
	PGSC0003DMG400015545	1.12656	0.000114434	0.00117851	Histone H4
	PGSC0003DMG400024186	1.12655	0.00686821	0.0151868	Conserved gene of unknown function
	PGSC0003DMG402013464	1.12494	0.00104325	0.00485344	O-acetyltransferase
	PGSC0003DMG400030880	1.12239	0.0249447	0.0339245	DNA-directed RNA polymerase
	PGSC0003DMG401005053	1.12235	0.0441529	0.0481493	Uncharacterized GPI-anchored protein
	PGSC0003DMG400012844	1.12197	0.0152302	0.0249565	Pirin
	PGSC0003DMG400031822	1.11844	4.61766e-06	0.000138862	Kinesin heavy chain
	PGSC0003DMG400019383	1.11718	0.0155194	0.025178	Delta-8 sphingolipid desaturase
	PGSC0003DMG400002593	1.11405	0.0379887	0.0441421	ATP binding protein
	PGSC0003DMG402026272	1.11136	0.00514887	0.0126916	Endosomal P24A protein
	PGSC0003DMG401004821	1.11003	0.00213065	0.00736808	Formyltetrahydrofolate deformylase
	PGSC0003DMG400013352	1.10811	0.0052545	0.0127843	Dopamine beta-monooxygenase
	PGSC0003DMG400011436	1.10622	0.00289911	0.00887439	Enoyl-acyl-carrier-protein reductase
	PGSC0003DMG400005381	1.10518	0.0453221	0.0489276	Brca1 associated ring domain
	PGSC0003DMG400023602	1.10246	0.0428566	0.0474375	Ubiquitin-protein ligase
	PGSC0003DMG400005847	1.10246	0.00198117	0.0071129	Kinesin light chain
	PGSC0003DMG400028169	1.10236	0.0220402	0.0315256	Serine/threonine protein kinase
	PGSC0003DMG400000416	1.10013	0.00967249	0.0188388	Auxin-regulated protein
	PGSC0003DMG400006497	1.09975	0.019364	0.0289997	Conserved gene of unknown function
	PGSC0003DMG400006432	1.09848	0.00115054	0.0051061	Xyloglucan galactosyltransferase KATAMARI1
	PGSC0003DMG400018957	1.09657	0.00647323	0.0146231	Conserved gene of unknown function
	PGSC0003DMG400005365	1.09484	0.00151192	0.00605249	Formin 1
	PGSC0003DMG400016302	1.09394	0.0461759	0.0494517	Class IV chitinase
	PGSC0003DMG400027892	1.09162	0.00203368	0.00722553	Xylem serine proteinase 1
	PGSC0003DMG400014007	1.09015	0.00021364	0.00185896	Protein disulfide isomerase
	PGSC0003DMG400012156	1.08952	0.0100177	0.0192027	Polygalacturonase
	PGSC0003DMG400004150	1.08672	7.90401e-05	0.000922707	Protein disulfide isomerase
	PGSC0003DMG400004708	1.08574	0.0130338	0.0225261	Kif4
	PGSC0003DMG400010512	1.08539	0.000829859	0.00418717	Conserved gene of unknown function
	PGSC0003DMG400030401	1.08367	0.000592664	0.00341167	Histone H4
	PGSC0003DMG401008204	1.08126	0.0162533	0.0259652	Nucleosome assembly protein
	PGSC0003DMG400030713	1.0812	0.000150664	0.00143742	1,2-diacylglycerol 3-beta-galactosyltransferase
	PGSC0003DMG400014173	1.08092	0.0533169	0.054094	Polyphosphoinositide binding protein
	PGSC0003DMG400024997	1.07899	0.00413774	0.0111098	Indole-3-acetic acid-amido synthetase GH3.6
	PGSC0003DMG400004387	1.07741	0.0535287	0.0542503	Alpha galactosidase
	PGSC0003DMG400018275	1.0771	0.0112789	0.0207222	Germin
	PGSC0003DMG400003549	1.07692	0.0431281	0.04757	Protein kinase
	PGSC0003DMG400021528	1.0762	0.0275928	0.0358526	Conserved gene of unknown function
	PGSC0003DMG400000339	1.07507	0.0364512	0.0430339	Beta-galactosidase
	PGSC0003DMG400018259	1.07499	0.0165011	0.0261499	Replication factor C / DNA polymerase III gamma-tau subunit
	PGSC0003DMG400004593	1.07476	0.046361	0.049551	Chitinase
	PGSC0003DMG400020426	1.07434	0.00210201	0.00731616	2-deoxyglucose-6-phosphate phosphatase
	PGSC0003DMG402021929	1.07199	0.00417707	0.0111517	Katanin P80 subunit
	PGSC0003DMG400018103	1.071	0.00786847	0.016626	Carboxyl-terminal proteinase
	PGSC0003DMG400031183	1.07029	0.00209906	0.00732623	Conserved gene of unknown function
	PGSC0003DMG400023960	1.06734	0.0437323	0.0477877	Metal ion binding protein
	PGSC0003DMG400013292	1.06668	0.0470543	0.049923	Hydrolase, hydrolyzing O-glycosyl compounds
	PGSC0003DMG400018648	1.06507	0.0209214	0.0303761	Rop guanine nucleotide exchange factor
	PGSC0003DMG400003512	1.06492	0.0291294	0.037055	Laccase
	PGSC0003DMG400006405	1.06405	0.0530618	0.0539955	Protein brittle-1, chloroplast
	PGSC0003DMG400027052	1.06359	0.043668	0.047773	Kunitz trypsin inhibitor
	PGSC0003DMG403031436	1.0598	0.0446946	0.048543	Polygalacturonase
	PGSC0003DMG400008752	1.05956	0.000853134	0.00425322	Alpha-tubulin
	PGSC0003DMG400009401	1.05908	0.00267069	0.0083939	GTP-binding protein
	PGSC0003DMG400022097	1.05698	0.0157869	0.0254364	Conserved gene of unknown function
	PGSC0003DMG400022299	1.05692	0.00135519	0.00564761	Microtubule-associated protein MAP65-1a
	PGSC0003DMG400012322	1.05483	3.28049e-05	0.000515956	Monodehydroascorbate reductase
	PGSC0003DMG400009938	1.05364	0.00313152	0.0092615	Beta-tubulin
	PGSC0003DMG400025752	1.0535	0.00330511	0.00953486	LOB domain-containing protein
	PGSC0003DMG400014408	1.05241	0.00992911	0.0190913	Fasciclin-like arabinogalactan protein 10
	PGSC0003DMG400010353	1.05182	0.0345831	0.041666	Cytochrome c6, chloroplastic
	PGSC0003DMG400031262	1.05065	0.000421882	0.00283188	Methyltransferase
	PGSC0003DMG400008021	1.05046	0.0206788	0.0302341	Protein phosphatase
	PGSC0003DMG400025310	1.04973	0.0093396	0.0185362	Katanin P80 subunit
	PGSC0003DMG400009782	1.04822	0.0246883	0.0336976	Brg-1 associated factor
	PGSC0003DMG400027227	1.04691	0.0024203	0.00793882	Glycosyltransferase, CAZy family GT8
	PGSC0003DMG402009663	1.04603	0.0025809	0.00823566	Conserved gene of unknown function
	PGSC0003DMG400023663	1.04601	0.0487645	0.0511028	Adenylyl-sulfate kinase
	PGSC0003DMG400002626	1.04293	0.0460536	0.0493487	Photosystem I psaH protein
	PGSC0003DMG400028883	1.04234	0.0261063	0.0347745	Multicopper oxidase
	PGSC0003DMG400028378	1.04006	0.00488481	0.0123401	ATP binding protein
	PGSC0003DMG401004637	1.03813	0.00797531	0.0167669	Protein phosphatase 2C 40
	PGSC0003DMG400005419	1.038	0.00670825	0.0149563	RAB11G
	PGSC0003DMG400001147	1.03703	0.00253173	0.00814096	Conserved gene of unknown function
	PGSC0003DMG400029079	1.03683	0.00591627	0.0139169	Conserved gene of unknown function
	PGSC0003DMG400030820	1.03679	0.0141487	0.0237965	Gene of unknown function
	PGSC0003DMG400010665	1.03583	0.000376825	0.00265757	Serine/threonine-protein kinase cdk9
	PGSC0003DMG400031122	1.03271	0.0226734	0.032041	Ubiquinone/menaquinone biosynthesis methyltransferase
	PGSC0003DMG400008572	1.03234	0.000427158	0.00284192	Histone H2B
	PGSC0003DMG400002367	1.03192	0.00716371	0.0155836	Conserved gene of unknown function
	PGSC0003DMG400017976	1.03182	0.00120337	0.00523548	Reticuline oxidase
	PGSC0003DMG401029032	1.03109	0.0464574	0.04964	Dual specificity protein kinase-ttk
	PGSC0003DMG400030393	1.03018	0.036233	0.0429246	Ankyrin repeat-containing protein
	PGSC0003DMG400012307	1.02952	0.0119126	0.0213439	ATP binding protein
	PGSC0003DMG400025876	1.02913	0.0103621	0.0196425	UDP-glucose:glucosyltransferase
	PGSC0003DMG400014296	1.02912	0.0187123	0.0284545	Tubulin beta-1 chain
	PGSC0003DMG400002498	1.02832	0.000308306	0.00235076	WD-repeat protein
	PGSC0003DMG400028143	1.02744	0.0156563	0.0253345	Replication factor A
	PGSC0003DMG400022953	1.0259	0.00594408	0.0139387	Pyruvate decarboxylase
	PGSC0003DMG400007241	1.02336	0.00231817	0.0077115	Zinc finger protein
	PGSC0003DMG400023464	1.02177	0.0012338	0.00530649	V-type proton ATPase subunit G 2
	PGSC0003DMG400021710	1.01948	0.00180156	0.00669838	Conserved gene of unknown function
	PGSC0003DMG400000433	1.01898	0.00470194	0.0120563	UDP-apiose/xylose synthase
	PGSC0003DMG400024802	1.01897	0.000601736	0.00343236	Serine carboxypeptidase
	PGSC0003DMG400009861	1.01893	0.00318793	0.00935474	Plastidic hexokinase
	PGSC0003DMG401016626	1.01885	0.037153	0.0434936	Dopamine beta-monooxygenase
	PGSC0003DMG400030418	1.01796	0.0251509	0.034057	Ripening protein
	PGSC0003DMG400034100	1.01711	0.00878863	0.0178962	Gene of unknown function
	PGSC0003DMG400013556	1.01641	0.0380442	0.0441656	Conserved gene of unknown function
	PGSC0003DMG400026792	1.01588	0.0182442	0.0279691	Brassinosteroid LRR receptor kinase
	PGSC0003DMG400024237	1.01324	0.0267974	0.0352208	Conserved gene of unknown function
	PGSC0003DMG400018548	1.01289	2.23174e-05	0.000415303	Protein ABIL2
	PGSC0003DMG400013492	1.01151	0.0211467	0.0306321	Lustrin A
	PGSC0003DMG400029033	1.01137	0.0224411	0.0318445	Growth regulator
	PGSC0003DMG400028458	1.01133	0.0470465	0.0499288	Conserved gene of unknown function
	PGSC0003DMG400020507	1.01133	0.0179575	0.0276535	F-box family protein
	PGSC0003DMG400001213	1.01123	0.0250858	0.0340301	ATP binding protein
	PGSC0003DMG401000554	1.00871	0.00873213	0.0178295	Calcium ion binding protein
	PGSC0003DMG400030474	1.00852	0.0141761	0.0238319	Nodulation receptor kinase
	PGSC0003DMG400022632	1.0076	0.0433496	0.0476883	Inactive receptor kinase
	PGSC0003DMG401004603	1.00725	0.00445183	0.0115809	Receptor kinase 3
	PGSC0003DMG400020626	1.00696	0.0291235	0.03706	Conserved gene of unknown function
	PGSC0003DMG400014576	1.00651	0.0361179	0.0428423	Receptor kinase
	PGSC0003DMG400015364	1.00629	0.00127854	0.00541219	CT099
	PGSC0003DMG400001576	1.00518	0.0136136	0.0231659	GIL1 (GRAVITROPIC IN THE LIGHT)
	PGSC0003DMG400004782	1.00404	0.00305503	0.0091432	Protease inhibitor/seed storage/lipid transfer protein family protein
	PGSC0003DMG400006838	1.00282	0.00730385	0.0158243	SBT4E protein
	PGSC0003DMG400003662	1.0028	0.00122496	0.00528659	Iron ion binding / oxidoreductase/ oxidoreductase, acting on paired donors, with incorporation or reduction of molecular oxygen, 2-oxoglutarate as one donor, and incorporation of one atom each of oxygen into both donors
	PGSC0003DMG400023406	1.00134	0.0532877	0.0540789	Light-dependent short hypocotyls 1
	PGSC0003DMG400019195	1.00061	0.00473078	0.0120891	Conserved gene of unknown function
	PGSC0003DMG400005215	1.00056	0.0256137	0.0344233	Zinc finger protein
	PGSC0003DMG400013493	-1.00156	0.0296847	0.0375706	POTH1
	PGSC0003DMG400003961	-1.00488	0.00382742	0.0105324	Cytochrome P450
	PGSC0003DMG401028570	-1.00618	0.00578476	0.0136846	Phosphoglycerate/bisphosphoglycerate mutase family protein
	PGSC0003DMG400001434	-1.00746	0.00441855	0.0115343	WRKY transcription factor-c
	PGSC0003DMG400025481	-1.00782	0.00529522	0.0128501	WRKY domain class transcription factor
	PGSC0003DMG400021684	-1.01002	0.037787	0.043962	E3 ubiquitin-protein ligase RMA1H1
	PGSC0003DMG400027596	-1.01023	0.00238656	0.00784871	Alpha-hydroxynitrile lyase
	PGSC0003DMG400022467	-1.01105	0.0182589	0.0279687	N-acetyltransferase
	PGSC0003DMG400022315	-1.0123	0.00412772	0.0111067	Conserved gene of unknown function
	PGSC0003DMG400025889	-1.01417	0.00610633	0.014169	Phi-2
	PGSC0003DMG401030252	-1.0156	0.0278479	0.0360967	Conserved gene of unknown function
	PGSC0003DMG400008205	-1.01688	0.0166053	0.0262487	C2H2L domain class transcription factor
	PGSC0003DMG400011275	-1.01814	0.0135666	0.0231174	Conserved gene of unknown function
	PGSC0003DMG400021323	-1.0194	1.54901e-05	0.000323485	BEL29 protein
	PGSC0003DMG400030928	-1.02025	0.0471298	0.0499748	EIN3-binding F-box protein 1
	PGSC0003DMG400022779	-1.02219	0.0449264	0.0486541	Conserved gene of unknown function
	PGSC0003DMG400005560	-1.02546	0.0134006	0.0229489	Transcription factor
	PGSC0003DMG400020170	-1.02671	0.00891793	0.0179938	Cytochrome P450
	PGSC0003DMG400006111	-1.02714	0.000772109	0.00404228	Phosphatidate cytidylyltransferase
	PGSC0003DMG400008599	-1.0328	0.00252621	0.00813016	Conserved gene of unknown function
	PGSC0003DMG400015755	-1.03311	3.87339e-08	4.16002e-06	DnaJ isoform
	PGSC0003DMG400024720	-1.04336	0.00029845	0.00232272	Drm3
	PGSC0003DMG401030323	-1.04497	0.0456254	0.049128	Conserved gene of unknown function
	PGSC0003DMG401030895	-1.04597	0.0147764	0.0244473	Gene of unknown function
	PGSC0003DMG402022253	-1.04749	0.00168388	0.00644572	Ubiquitin carrier protein
	PGSC0003DMG400008502	-1.04754	6.99252e-05	0.000853405	Conserved gene of unknown function
	PGSC0003DMG400006643	-1.05049	3.99482e-05	0.000579788	Gene of unknown function
	PGSC0003DMG400018104	-1.05213	0.000535356	0.00323538	Cell division cycle protein 48
	PGSC0003DMG400033642	-1.05663	0.000108411	0.00113514	2,4-dienoyl-CoA reductase
	PGSC0003DMG400007999	-1.05702	0.0124092	0.0218381	Nbs-lrr resistance protein
	PGSC0003DMG400000718	-1.05928	0.00311114	0.00922301	Conserved gene of unknown function
	PGSC0003DMG400021452	-1.06012	0.00570084	0.0135715	AMP dependent ligase
	PGSC0003DMG400024236	-1.06146	0.000170785	0.00158124	2-oxoglutarate-dependent dioxygenase
	PGSC0003DMG400027936	-1.06149	0.000101295	0.0010879	Sucrose-phosphate-synthase
	PGSC0003DMG400012962	-1.06201	0.0405633	0.045844	Transcription factor HBP-1b(C1)
	PGSC0003DMG400011797	-1.06384	0.0446529	0.0485116	GTP binding protein
	PGSC0003DMG400008739	-1.06756	0.0139186	0.023557	Mate efflux family protein
	PGSC0003DMG400007835	-1.07514	0.00118174	0.0051834	Conserved gene of unknown function
	PGSC0003DMG400010072	-1.0753	0.00973528	0.0189023	Geraniol 10-hydroxylase
	PGSC0003DMG400026188	-1.08019	0.0540162	0.05448	Conserved gene of unknown function
	PGSC0003DMG401017626	-1.0825	0.0099268	0.0190967	Alpha-amylase
	PGSC0003DMG400000836	-1.08383	0.0143658	0.0239791	Armadillo repeat-containing protein
	PGSC0003DMG400026183	-1.09598	0.0227567	0.0321105	D-mannose binding lectin family protein
	PGSC0003DMG400018423	-1.096	3.75996e-05	0.00056086	Phytanoyl-CoA dioxygenase domain containing
	PGSC0003DMG400009326	-1.09743	0.00407077	0.0110007	Conserved gene of unknown function
	PGSC0003DMG400011180	-1.09956	0.000521957	0.0031955	Potassium channel tetramerization domain-containing protein
	PGSC0003DMG400008042	-1.10428	0.00571487	0.0135963	Conserved gene of unknown function
	PGSC0003DMG400011175	-1.10516	6.41927e-07	3.26081e-05	CBL-interacting serine/threonine-protein kinase
	PGSC0003DMG400000837	-1.10518	0.0515272	0.053066	Armadillo repeat-containing protein
	PGSC0003DMG400000380	-1.10652	0.00952427	0.0186662	HSF domain class transcription factor
	PGSC0003DMG400022450	-1.10653	0.00169253	0.00645912	Conserved gene of unknown function
	PGSC0003DMG400018307	-1.10892	6.43179e-05	0.000800566	E3 ubiquitin-protein ligase RMA1H1
	PGSC0003DMG400007786	-1.11427	0.000353607	0.00255127	2,4-D inducible glutathione S-transferase
	PGSC0003DMG400012274	-1.11616	0.0124134	0.0218353	UDP-glucose 4-epimerase
	PGSC0003DMG400001708	-1.1196	0.0184327	0.0281776	RING-H2 finger protein ATL1Q
	PGSC0003DMG400004030	-1.12126	0.0236327	0.0328047	Ubiquitin-protein ligase
	PGSC0003DMG400000919	-1.12365	0.000886778	0.00434602	Nodulin family protein
	PGSC0003DMG400029434	-1.13014	0.0421268	0.0469477	Gene of unknown function
	PGSC0003DMG400030243	-1.14202	0.00121851	0.00527086	Major latex
	PGSC0003DMG400014225	-1.14955	0.00495859	0.0124511	ERD1 protein, chloroplast
	PGSC0003DMG400002733	-1.15095	0.0116564	0.0211265	Gene of unknown function
	PGSC0003DMG400007074	-1.15174	0.00162246	0.00630697	CYP72A58
	PGSC0003DMG400004151	-1.15623	0.00651059	0.0146723	Thiamine biosynthesis protein ThiC variant L1
	PGSC0003DMG400033035	-1.16712	5.69098e-06	0.000160845	Hypersensitive-induced reaction protein
	PGSC0003DMG400011754	-1.16719	0.00251248	0.00809985	Gamma aminobutyrate transaminase isoform1
	PGSC0003DMG400007093	-1.17058	0.0206058	0.030186	Conserved gene of unknown function
	PGSC0003DMG400012242	-1.17153	0.00442488	0.0115428	YS1
	PGSC0003DMG400027654	-1.17219	6.43446e-05	0.000798256	Glycolate oxidase
	PGSC0003DMG400014219	-1.17387	0.000106712	0.00112994	Phosphate abc transporter
	PGSC0003DMG400027945	-1.1797	0.0111426	0.020633	RIN4c protein
	PGSC0003DMG400022388	-1.18762	6.2825e-05	0.000795149	TSJT1
	PGSC0003DMG400009866	-1.18899	0.00440481	0.0115144	Gene of unknown function
	PGSC0003DMG400022778	-1.19062	2.12448e-07	1.37688e-05	Alpha,alpha-trehalose-phosphate synthase [UDP-forming] 6
	PGSC0003DMG400014628	-1.19268	1.77846e-07	1.23801e-05	Universal stress protein family protein
	PGSC0003DMG400020247	-1.19968	0.0387912	0.0447426	Transcription factor
	PGSC0003DMG400019466	-1.21403	0.0500167	0.0520235	Hippocampus abundant transcript 1 protein
	PGSC0003DMG400021157	-1.22429	0.00307852	0.00918424	Sterol 22-desaturase
	PGSC0003DMG400006709	-1.23376	0.00281354	0.00866893	CXE carboxylesterase
	PGSC0003DMG400025188	-1.2365	0.00488323	0.0123527	Minor allergen Alt a
	PGSC0003DMG400023659	-1.23734	0.0320356	0.0394567	Thioredoxin
	PGSC0003DMG400004617	-1.24107	5.38291e-05	0.000709977	Invertase inhibitor
	PGSC0003DMG400033902	-1.24144	0.0214064	0.0308775	RNA-binding gricine-rich protein-1c
	PGSC0003DMG400014487	-1.24328	0.0526917	0.0537499	Zinc finger family protein
	PGSC0003DMG400012792	-1.25095	5.12245e-06	0.000151616	Leucine zipper transcription factor
	PGSC0003DMG400011722	-1.25693	0.00109174	0.00497435	Universal stress protein 2
	PGSC0003DMG400028374	-1.25937	0.00844282	0.0174281	Ureide permease
	PGSC0003DMG400024781	-1.26208	0.0250897	0.0340231	GRAS4
	PGSC0003DMG401031741	-1.26247	0.0100969	0.0193349	UPA16
	PGSC0003DMG400016455	-1.2805	2.2968e-08	3.08345e-06	Conserved gene of unknown function
	PGSC0003DMG400015442	-1.28497	0.000718567	0.00386976	Conserved gene of unknown function
	PGSC0003DMG400008267	-1.28559	0.0235511	0.0327398	CYP72A54
	PGSC0003DMG400002991	-1.29295	0.00609016	0.0141489	Conserved gene of unknown function
	PGSC0003DMG400006211	-1.29468	0.0191891	0.0288527	BZIP
	PGSC0003DMG400018232	-1.29643	0.0250125	0.0339798	Conserved gene of unknown function
	PGSC0003DMG400022795	-1.30061	0.00601757	0.0140497	Loganic acid methyltransferase
	PGSC0003DMG400015601	-1.30271	0.0520051	0.0533244	UDP-glucose:glucosyltransferase
	PGSC0003DMG400007577	-1.30417	0.00206679	0.00728121	Cytoplasmic dynein light chain
	PGSC0003DMG400021265	-1.30941	0.0276333	0.035868	BCS1 protein
	PGSC0003DMG400011821	-1.31723	0.047891	0.0504688	Conserved gene of unknown function
	PGSC0003DMG400021821	-1.31878	1.79764e-08	2.70293e-06	Conserved gene of unknown function
	PGSC0003DMG400010870	-1.31919	0.00417289	0.0111564	NAC domain protein
	PGSC0003DMG400014054	-1.31976	0.00365038	0.0101718	Oligopeptide transporter
	PGSC0003DMG400016145	-1.32461	0.00260397	0.00825321	Transcription factor bHLH96
	PGSC0003DMG400023738	-1.32523	0.0275973	0.0358459	Conserved gene of unknown function
	PGSC0003DMG400000637	-1.33039	0.000437039	0.00287711	GTP binding protein
	PGSC0003DMG400001504	-1.33478	0.0352548	0.0421377	MYB transcription factor
	PGSC0003DMG402031741	-1.33859	0.000300823	0.00232673	UPA16
	PGSC0003DMG400024594	-1.34055	0.0293559	0.0372549	Glycosyltransferase UGT90A7
	PGSC0003DMG400020246	-1.34441	0.000569294	0.00334371	Amino acid binding protein
	PGSC0003DMG400005401	-1.34982	0.0134034	0.0229432	Sigma factor binding protein 1
	PGSC0003DMG400029732	-1.35368	7.12575e-08	6.37755e-06	Auxin repressed/dormancy associated protein
	PGSC0003DMG400032555	-1.35754	0.0180772	0.027781	NAC domain protein
	PGSC0003DMG400015157	-1.3585	0.00434209	0.011462	Receptor kinase
	PGSC0003DMG401005300	-1.36005	0.0420911	0.0469218	ATP-dependent Clp protease proteolytic subunit
	PGSC0003DMG400015369	-1.36741	0.000398599	0.00272424	Conserved gene of unknown function
	PGSC0003DMG400004036	-1.38027	0.0257301	0.0345058	ATP binding protein
	PGSC0003DMG400016006	-1.38585	1.39672e-06	5.52661e-05	Pti4
	PGSC0003DMG400033567	-1.39921	0.00331764	0.00956364	Leucoanthocyanidin dioxygenase
	PGSC0003DMG400018196	-1.39963	0.035083	0.0420124	CYP71AU1
	PGSC0003DMG400022494	-1.40066	0.0018092	0.00671351	Adhesive plaque matrix protein
	PGSC0003DMG400012523	-1.42488	0.0291958	0.0371144	SPX domain-containing membrane protein
	PGSC0003DMG400000001	-1.42732	0.00940631	0.0185413	Adenosine 3'-phospho 5'-phosphosulfate transporter
	PGSC0003DMG400017307	-1.43505	0.000205298	0.00182009	ATFP4
	PGSC0003DMG400027839	-1.4623	0.00142609	0.00580789	Gene of unknown function
	PGSC0003DMG400000619	-1.47809	0.000535879	0.00323334	Nucleosome-binding protein
	PGSC0003DMG400023125	-1.48614	2.63519e-06	9.08777e-05	Conserved gene of unknown function
	PGSC0003DMG400021785	-1.50626	0.0458032	0.0491786	UDP-glucuronosyltransferase
	PGSC0003DMG400027841	-1.50668	0.0106453	0.020028	Gene of unknown function
	PGSC0003DMG400004342	-1.51809	2.20754e-05	0.000412843	O-methyltransferase
	PGSC0003DMG400022058	-1.52459	0.000815629	0.00418274	DNA binding protein
	PGSC0003DMG401026447	-1.54797	0.0519676	0.0533004	F-box family protein
	PGSC0003DMG400000480	-1.56294	0.0538358	0.054371	Cytochrome c oxidase subunit 5C
	PGSC0003DMG400012118	-1.56905	0.0243251	0.0334325	Gene of unknown function
	PGSC0003DMG400020618	-1.57424	0.0457179	0.0491994	Tropinone reductase homolog
	PGSC0003DMG401030920	-1.58097	0.00124644	0.00533035	Cucumber peeling cupredoxin
	PGSC0003DMG400008188	-1.5842	0.0163341	0.026039	WRKY transcription factor
	PGSC0003DMG400021897	-1.5883	0.0191664	0.0288301	Gene of unknown function
	PGSC0003DMG400030486	-1.58897	0.00278657	0.008607	Conserved gene of unknown function
	PGSC0003DMG400004934	-1.63592	0.0375073	0.0437585	UPA25
	PGSC0003DMG400025108	-1.64084	0.0280134	0.0362361	Gene of unknown function
	PGSC0003DMG400033047	-1.65421	1.91714e-05	0.000377305	Nam 18
	PGSC0003DMG400015414	-1.65435	5.23868e-06	0.000151478	Conserved gene of unknown function
	PGSC0003DMG400005860	-1.65993	0.0208088	0.0303415	DNA binding protein
	PGSC0003DMG400047336	-1.66566	0.0436751	0.0477669	ACRE 132
	PGSC0003DMG400025874	-1.66987	0.032062	0.0394505	UDP-glucose:glucosyltransferase
	PGSC0003DMG400028568	-1.67712	0.0108234	0.0202313	Conserved gene of unknown function
	PGSC0003DMG400023709	-1.70524	0.0372277	0.0435133	VQ motif-containing protein
	PGSC0003DMG400000979	-1.70788	0.0396003	0.0452729	Binding protein
	PGSC0003DMG400025337	-1.72163	0.00233423	0.00774438	Nitrate transporter
	PGSC0003DMG400028501	-1.72847	0.00772957	0.0164434	Conserved gene of unknown function
	PGSC0003DMG400030454	-1.7302	0.0478163	0.0504326	UDP-glucosyltransferase
	PGSC0003DMG402023625	-1.74291	0.0138514	0.0234961	Lipid binding protein
	PGSC0003DMG400029109	-1.79122	0.00929899	0.0184654	Cytochrome P450
	PGSC0003DMG400029559	-1.81584	0.00946388	0.0186158	Conserved gene of unknown function
	PGSC0003DMG402019242	-1.82459	0.0448152	0.0486318	Conserved gene of unknown function
	PGSC0003DMG400018124	-1.83207	2.33351e-09	5.84779e-07	Gene of unknown function
	PGSC0003DMG400027574	-1.87259	0.0185576	0.0282994	Conserved gene of unknown function
	PGSC0003DMG400032160	-1.92776	0.0330222	0.040276	Conserved gene of unknown function
	PGSC0003DMG400032236	-1.9476	0.0538091	0.0543586	COG5125
	PGSC0003DMG400008372	-1.9629	0.0030161	0.00909912	VQ motif family protein
	PGSC0003DMG400000744	-1.96484	0.0454056	0.0489755	Geraniol 10-hydroxylase
	PGSC0003DMG400010638	-2.04111	0.00477603	0.0121964	S-adenosylmethionine-dependent methyltransferase
	PGSC0003DMG400015342	-2.05384	0.00291035	0.00889433	Jasmonic acid 2
	PGSC0003DMG400018422	-2.07899	7.39503e-06	0.000193041	Sulfate/bicarbonate/oxalate exchanger and transporter sat-1
	PGSC0003DMG400032249	-2.10399	0.00108675	0.00496367	Non-specific lipid-transfer protein
	PGSC0003DMG400024625	-2.18323	0.0231342	0.0323397	MADS box protein
	PGSC0003DMG400012964	-2.3065	0.0141256	0.0237682	Lipase
	PGSC0003DMG400031059	-2.30989	0.0465058	0.0496776	Conserved gene of unknown function
	PGSC0003DMG400029502	-2.31952	0.0341965	0.0413326	Protein OBERON 3
	PGSC0003DMG401010071	-2.34338	0.0168534	0.0265071	Geraniol 10-hydroxylase
	PGSC0003DMG402007944	-2.36306	0.020832	0.0303165	Gene of unknown function
	PGSC0003DMG400007983	-2.37623	0.014547	0.0241422	Conserved gene of unknown function
	PGSC0003DMG400033641	-2.42601	0.025709	0.0345021	Multidrug resistance-associated protein 1, 3 (Mrp1, 3), abc-transoprter
	PGSC0003DMG400006735	-2.44454	0.0407994	0.0459865	DNAJ heat shock N-terminal domain-containing protein
	PGSC0003DMG400013651	-2.46376	1.84698e-05	0.000373268	Conserved gene of unknown function
	PGSC0003DMG402025958	-2.4987	0.0441645	0.048148	Conserved gene of unknown function
	PGSC0003DMG400002732	-2.63839	0.00438149	0.0115014	VQ motif-containing protein
	PGSC0003DMG400012978	-2.76929	0.0266668	0.0351721	Gene of unknown function
	PGSC0003DMG400022386	-2.79093	1.22384e-07	9.7881e-06	Allantoinase
	PGSC0003DMG400003530	-2.79615	0.0363459	0.0429501	Abscisic acid and environmental stress-inducible protein TAS14
	PGSC0003DMG400028175	-2.92323	0.0274283	0.0357748	Cytochrome P450 76A2
	PGSC0003DMG400012174	-3.03573	0.0243413	0.0334304	ATP binding protein
	PGSC0003DMG400012130	-3.06515	0.0111514	0.0206392	Gene of unknown function
	PGSC0003DMG400008217	-3.09892	0.0423843	0.047095	Gene of unknown function
	PGSC0003DMG400020334	-3.21673	0.0229549	0.0322329	Prephenate dehydrogenase
	PGSC0003DMG400006096	-3.46933	0.0410864	0.0461577	Gene of unknown function
	PGSC0003DMG400031140	-3.52407	0.00495653	0.0124543	WRKY transcription factor
	PGSC0003DMG400046998	-3.72848	0.031827	0.0393157	S-adenosylmethionine-dependent methyltransferase
	PGSC0003DMG400030259	-3.96518	0.0434192	0.0477091	Nudix hydrolase 1
	PGSC0003DMG400034309	-3.96518	0.0434192	0.0476951	Non-specific lipid-transfer protein
	PGSC0003DMG401012386	-3.98738	0.00951016	0.0186482	CYP72A58
	PGSC0003DMG400010283	-4.05683	0.0372479	0.0435234	Class I chitinase
	PGSC0003DMG400012891	-4.18981	0.0396724	0.0453278	Anthocyanin 1
	PGSC0003DMG401020927	-4.3369	0.0348443	0.0418734	Putative bHLH transcription factor
	PGSC0003DMG400013649	-4.50767	0.00336755	0.00965571	Auxin:hydrogen symporter
	PGSC0003DMG400027202	-4.59073	0.0164148	0.0260901	MYB-like DNA-binding domain protein
	PGSC0003DMG400021166	-4.81229	0.0123538	0.0217916	Conserved gene of unknown function
	PGSC0003DMG400012977	-4.99369	0.0259986	0.0346802	VQ motif-containing protein
	PGSC0003DMG400019025	-5.25331	0.0419399	0.0468089	Zinc finger protein
	PGSC0003DMG400005472	-5.39107	0.01165	0.0211353	HD-ZIP
	PGSC0003DMG400040918	-5.99519	0.0156718	0.0253377	AP2/ERF domain-containing transcription factor
	PGSC0003DMG402028895	-5.99632	0.0116229	0.0210964	Ornithine cyclodeaminase
	PGSC0003DMG400037424	-6.1514	0.00525886	0.0127783	Ornithine cyclodeaminase

## Sheet: Table S5
Photosynthetic-related gene expression after nitrogen application (W1N1 VS W1N3)
Gene ID	Gene annotion	log2FC
PGSC0003DMG400013417	PS.lightreaction.photosystem II.LHC-II	1.59964
PGSC0003DMG400012590	PS.lightreaction.photosystem II.LHC-II	0.755234
PGSC0003DMG400013460	PS.lightreaction.photosystem II.LHC-II	0.52955
PGSC0003DMG400033084	PS.lightreaction.photosystem II.LHC-II	1.44857
PGSC0003DMG400013415	PS.lightreaction.photosystem II.LHC-II	1.54285
PGSC0003DMG400013413	PS.lightreaction.photosystem II.LHC-II	0.943674
PGSC0003DMG400019508	PS.lightreaction.photosystem II.LHC-II	0.795735
PGSC0003DMG400007787	PS.lightreaction.photosystem II.LHC-II	0.941074
PGSC0003DMG400013412	PS.lightreaction.photosystem II.LHC-II	0.705324
PGSC0003DMG400008488	PS.lightreaction.photosystem II.LHC-II	0.958116
PGSC0003DMG400006149	PS.lightreaction.photosystem II.LHC-II	0.834405
PGSC0003DMG400013461	PS.lightreaction.photosystem II.LHC-II	1.14341
PGSC0003DMG400016695	PS.lightreaction.photosystem II.LHC-II	1.22767
PGSC0003DMG400008298	PS.lightreaction.photosystem II.LHC-II	1.13306
PGSC0003DMG400002901	PS.lightreaction.photosystem II.LHC-II	0.597191
PGSC0003DMG400008564	PS.lightreaction.photosystem II.LHC-II	0.837129
PGSC0003DMG400008309	PS.lightreaction.photosystem II.LHC-II	1.43017
PGSC0003DMG400008299	PS.lightreaction.photosystem II.LHC-II	0.991028
PGSC0003DMG400019248	PS.lightreaction.photosystem II.LHC-II	0.772913
PGSC0003DMG400013416	PS.lightreaction.photosystem II.LHC-II	1.45668
PGSC0003DMG400013411	PS.lightreaction.photosystem II.LHC-II	0.830147
PGSC0003DMG400004301	PS.lightreaction.photosystem II.LHC-II	1.45514
PGSC0003DMG400008301	PS.lightreaction.photosystem II.LHC-II	0.628518
PGSC0003DMG401009929	PS.lightreaction.photosystem II.LHC-II	0.571837
PGSC0003DMG400023461	PS.lightreaction.photosystem II.LHC-II	0.746506
PGSC0003DMG400008300	PS.lightreaction.photosystem II.LHC-II	0.997103
PGSC0003DMG400026500	PS.lightreaction.photosystem II.LHC-II	0.900481
PGSC0003DMG400021287	PS.lightreaction.photosystem II.LHC-II	0.541108
PGSC0003DMG400023344	PS.lightreaction.photosystem II.LHC-II	0.722325
PGSC0003DMG400042498	PS.lightreaction.photosystem II.LHC-II	1.26858
PGSC0003DMG401013418	PS.lightreaction.photosystem II.LHC-II	1.23831
PGSC0003DMG400007375	PS.lightreaction.photosystem II.LHC-II	0.772987
PGSC0003DMG400012591	PS.lightreaction.photosystem II.LHC-II	0.837453
PGSC0003DMG400013414	PS.lightreaction.photosystem II.LHC-II	1.52472
PGSC0003DMG400002312	PS.lightreaction.photosystem II.PSII polypeptide subunits	1.77269
PGSC0003DMG400002782	PS.lightreaction.photosystem II.PSII polypeptide subunits	0.924276
PGSC0003DMG400007427	PS.lightreaction.photosystem II.PSII polypeptide subunits	1.52865
PGSC0003DMG400026667	PS.lightreaction.photosystem II.PSII polypeptide subunits	0.493881
PGSC0003DMG400020141	PS.lightreaction.photosystem II.PSII polypeptide subunits	0.855148
PGSC0003DMG400008585	PS.lightreaction.photosystem II.PSII polypeptide subunits	0.752741
PGSC0003DMG400010035	PS.lightreaction.photosystem II.PSII polypeptide subunits	1.15705
PGSC0003DMG400024531	PS.lightreaction.photosystem II.PSII polypeptide subunits	0.945321
PGSC0003DMG400021762	PS.lightreaction.photosystem II.PSII polypeptide subunits	1.0838
PGSC0003DMG400007536	PS.lightreaction.photosystem II.PSII polypeptide subunits	0.847208
PGSC0003DMG400006872	PS.lightreaction.photosystem II.PSII polypeptide subunits	1.37282
PGSC0003DMG400022241	PS.lightreaction.photosystem II.PSII polypeptide subunits	0.596868
PGSC0003DMG400000926	PS.lightreaction.photosystem II.PSII polypeptide subunits	0.940719
PGSC0003DMG400018360	PS.lightreaction.photosystem II.PSII polypeptide subunits	0.756342
PGSC0003DMG400018434	PS.lightreaction.photosystem II.PSII polypeptide subunits	0.719791
PGSC0003DMG400026121	PS.lightreaction.photosystem II.PSII polypeptide subunits	1.3506
PGSC0003DMG400007201	PS.lightreaction.photosystem II.PSII polypeptide subunits	0.768196
PGSC0003DMG400010682	PS.lightreaction.photosystem II.PSII polypeptide subunits	1.28936
PGSC0003DMG400031395	PS.lightreaction.photosystem II.PSII polypeptide subunits	4.51694
PGSC0003DMG400021727	PS.lightreaction.photosystem II.PSII polypeptide subunits	1.09418
PGSC0003DMG400029399	PS.lightreaction.photosystem II.PSII polypeptide subunits	1.05646
PGSC0003DMG400013751	PS.lightreaction.cytochrome b6/f.iron sulfur subunit	0.674285
PGSC0003DMG400020484	PS.lightreaction.ATP synthase	0.430435
PGSC0003DMG400016959	PS.lightreaction.ATP synthase.delta chain	0.544061
PGSC0003DMG400004458	PS.lightreaction.photosystem I.LHC-I	1.03189
PGSC0003DMG400014386	PS.lightreaction.photosystem I.LHC-I	0.719495
PGSC0003DMG400025068	PS.lightreaction.photosystem I.LHC-I	0.445415
PGSC0003DMG400005805	PS.lightreaction.photosystem I.PSI polypeptide subunits	0.932984
PGSC0003DMG400020505	PS.lightreaction.photosystem I.PSI polypeptide subunits	0.983997
PGSC0003DMG400022022	PS.lightreaction.photosystem I.PSI polypeptide subunits	0.879881
PGSC0003DMG400022249	PS.lightreaction.photosystem I.PSI polypeptide subunits	0.587806
PGSC0003DMG400011816	PS.lightreaction.photosystem I.PSI polypeptide subunits	0.644919
PGSC0003DMG400027671	PS.lightreaction.photosystem I.PSI polypeptide subunits	0.789227
PGSC0003DMG400011295	PS.lightreaction.photosystem I.PSI polypeptide subunits	1.12589
PGSC0003DMG400007571	PS.lightreaction.photosystem I.PSI polypeptide subunits	1.13622
PGSC0003DMG400016504	PS.lightreaction.photosystem I.PSI polypeptide subunits	0.776713
PGSC0003DMG400020154	PS.lightreaction.photosystem I.PSI polypeptide subunits	1.51477
PGSC0003DMG400021144	PS.lightreaction.photosystem I.PSI polypeptide subunits	1.01107
PGSC0003DMG400005890	PS.lightreaction.photosystem I.PSI polypeptide subunits	1.3913
PGSC0003DMG400027672	PS.lightreaction.photosystem I.PSI polypeptide subunits	0.847098
PGSC0003DMG400002626	PS.lightreaction.photosystem I.PSI polypeptide subunits	0.799373
PGSC0003DMG400010180	PS.lightreaction.other electron carrier (ox/red).ferredoxin	0.616929
PGSC0003DMG400012224	PS.lightreaction.other electron carrier (ox/red).ferredoxin	0.878438
PGSC0003DMG400004532	PS.lightreaction.other electron carrier (ox/red).ferredoxin	4.22711
PGSC0003DMG400035711	PS.lightreaction.other electron carrier (ox/red).ferredoxin	0.928308
PGSC0003DMG400019521	PS.calvin cycle.RPE	0.715708
PGSC0003DMG400019189	PS.calvin cycle.FBPase	2.17731
PGSC0003DMG400024109	PS.calvin cycle.FBPase	1.40315
PGSC0003DMG400030565	PS.calvin cycle.aldolase	-0.379386
PGSC0003DMG400004436	PS.calvin cycle.TPI	1.23165
PGSC0003DMG400001595	PS.calvin cycle.TPI	0.819192
PGSC0003DMG400011530	PS.calvin cycle.GAP	0.892032
PGSC0003DMG400029406	PS.calvin cycle.GAP	0.512606
PGSC0003DMG400009992	PS.calvin cycle.GAP	0.762875
PGSC0003DMG400022118	PS.calvin cycle.phosphoglycerate kinase	0.505363
PGSC0003DMG400011072	PS.calvin cycle.rubisco interacting	2.73214
PGSC0003DMG400028348	PS.calvin cycle.rubisco interacting	0.499969
PGSC0003DMG400019584	PS.calvin cycle.rubisco small subunit	0.837571
PGSC0003DMG400026409	PS.calvin cycle.rubisco small subunit	0.835611
PGSC0003DMG400024182	PS.calvin cycle.rubisco small subunit	1.12931
PGSC0003DMG400012666	PS.calvin cycle.rubisco small subunit	0.813137
PGSC0003DMG400019584	PS.calvin cycle.rubisco small subunit	0.837571
PGSC0003DMG400026409	PS.calvin cycle.rubisco small subunit	0.835611
PGSC0003DMG400024182	PS.calvin cycle.rubisco small subunit	1.12931
PGSC0003DMG400012666	PS.calvin cycle.rubisco small subunit	0.813137
PGSC0003DMG400011072	PS.calvin cycle.rubisco interacting	2.73214
PGSC0003DMG400028348	PS.calvin cycle.rubisco interacting	0.499969
PGSC0003DMG400007572	PS.photorespiration.hydroxypyruvate reductase	0.525165
PGSC0003DMG400006186	PS.photorespiration.hydroxypyruvate reductase	0.458509
PGSC0003DMG400027654	PS.photorespiration.glycolate oxydase	0.500592
PGSC0003DMG400004652	PS.photorespiration.aminotransferases peroxisomal	0.457337
PGSC0003DMG400002103	PS.photorespiration.glycine cleavage.H protein	0.820671
PGSC0003DMG400020515	PS.photorespiration.glycine cleavage.H protein	1.1031
PGSC0003DMG400030612	PS.photorespiration.serine hydroxymethyltransferase	0.521965

## Sheet: Table S6
Stress-related gene expression after nitrogen application (W1N1 VS W1N3)
Root				Leaf
Gene ID in root	Gene annotion	log2FC		Gene ID in leaf	Gene annotion	log2FC
PGSC0003DMG400008379	hormone metabolism.auxin.signal transduction.Auxin efflux carrier	1.28921		PGSC0003DMG400030767	hormone metabolism.auxin.synthesis-degradation.Iaa-amino acid hydrolase 4	0.549234
PGSC0003DMG400030495	hormone metabolism.auxin.signal transduction.Auxin efflux carrier	0.650766		PGSC0003DMG400022404	hormone metabolism.auxin.signal transduction.F-box family protein	0.619907
PGSC0003DMG400018160	hormone metabolism.auxin.signal transduction.Conserved gene of unknown function	1.45916		PGSC0003DMG400022233	hormone metabolism.auxin.induced-regulated-responsive-activated.Indole-3-acetic acid-induced protein ARG7	-0.908033
PGSC0003DMG400005956	hormone metabolism.auxin.signal transduction.Auxin efflux carrier	2.23191		PGSC0003DMG400001655	hormone metabolism.auxin.induced-regulated-responsive-activated.Auxin-induced protein 6B	-0.77307
PGSC0003DMG400014194	hormone metabolism.auxin.signal transduction.Defective in cullin neddylation protein	-0.527869		PGSC0003DMG400009163	hormone metabolism.auxin.induced-regulated-responsive-activated.Conserved gene of unknown function	-0.673737
PGSC0003DMG400024033	hormone metabolism.auxin.signal transduction.Transport inhibitor response 1	0.590555		PGSC0003DMG400030170	hormone metabolism.auxin.induced-regulated-responsive-activated.Stem-specific protein TSJT1	1.18034
PGSC0003DMG400017955	hormone metabolism.auxin.signal transduction.Auxin efflux carrier component	-0.777484		PGSC0003DMG400016870	hormone metabolism.auxin.induced-regulated-responsive-activated.Beta-subunit of K+ channels	0.43703
PGSC0003DMG400017764	hormone metabolism.auxin.induced-regulated-responsive-activated.Auxin-independent growth promoter	2.19551		PGSC0003DMG400022388	hormone metabolism.auxin.induced-regulated-responsive-activated.TSJT1	2.10971
PGSC0003DMG400022233	hormone metabolism.auxin.induced-regulated-responsive-activated.Indole-3-acetic acid-induced protein ARG7	-0.505186		PGSC0003DMG400033879	hormone metabolism.auxin.induced-regulated-responsive-activated.Jasmonic acid-amino acid-conjugating enzyme	0.935161
PGSC0003DMG400042301	hormone metabolism.auxin.induced-regulated-responsive-activated.SAUR family protein	-1.72958		PGSC0003DMG400002720	hormone metabolism.brassinosteroid.synthesis-degradation.sterols.FACKEL.Delta14-sterol reductase	1.22889
PGSC0003DMG400002367	hormone metabolism.auxin.induced-regulated-responsive-activated.Conserved gene of unknown function	1.03192		PGSC0003DMG400027684	hormone metabolism.brassinosteroid.synthesis-degradation.sterols.HYD1.C-8,7 sterol isomerase	1.24812
PGSC0003DMG400024997	hormone metabolism.auxin.induced-regulated-responsive-activated.Indole-3-acetic acid-amido synthetase GH3.6	1.07899		PGSC0003DMG400026401	hormone metabolism.brassinosteroid.synthesis-degradation.sterols.DWF7.Delta(7)-sterol-C5(6)-desaturase	1.02001
PGSC0003DMG400025240	hormone metabolism.auxin.induced-regulated-responsive-activated.Axi 1 protein	0.745725		PGSC0003DMG402026400	hormone metabolism.brassinosteroid.synthesis-degradation.sterols.DWF7.Delta(7)-sterol-C5(6)-desaturase	-2.66603
PGSC0003DMG400029190	hormone metabolism.auxin.induced-regulated-responsive-activated.Auxin-induced SAUR	2.13264		PGSC0003DMG400005931	hormone metabolism.brassinosteroid.synthesis-degradation.sterols.DWF5.Sterol delta-7 reductase DWF5	0.661316
PGSC0003DMG400009168	hormone metabolism.auxin.induced-regulated-responsive-activated.Indole-3-acetic acid-induced protein ARG7	2.86766		PGSC0003DMG400021142	hormone metabolism.brassinosteroid.synthesis-degradation.sterols.DWF1.DWARF1/DIMINUTO	1.43182
PGSC0003DMG400019881	hormone metabolism.auxin.induced-regulated-responsive-activated.JAR1	-1.35154		PGSC0003DMG400004923	hormone metabolism.brassinosteroid.synthesis-degradation.sterols.other.Squalene monooxygenase	0.422013
PGSC0003DMG400013352	hormone metabolism.auxin.induced-regulated-responsive-activated.Dopamine beta-monooxygenase	1.10811		PGSC0003DMG400004501	hormone metabolism.brassinosteroid.signal transduction.BZR.BRASSINAZOLE-RESISTANT 1 protein	-0.69066
PGSC0003DMG400013549	hormone metabolism.auxin.induced-regulated-responsive-activated.SAUR family protein	2.15551		PGSC0003DMG400024249	hormone metabolism.ethylene.synthesis-degradation.Gibberellin 20-oxidase-1	1.01666
PGSC0003DMG400009163	hormone metabolism.auxin.induced-regulated-responsive-activated.Conserved gene of unknown function	0.978163		PGSC0003DMG400033567	hormone metabolism.ethylene.synthesis-degradation.Leucoanthocyanidin dioxygenase	2.04067
PGSC0003DMG400029033	hormone metabolism.auxin.induced-regulated-responsive-activated.Growth regulator	1.01137		PGSC0003DMG400011254	hormone metabolism.ethylene.synthesis-degradation.Gibberellin 2-oxidase 1	-1.89208
PGSC0003DMG400035783	hormone metabolism.auxin.induced-regulated-responsive-activated.Auxin-induced protein 6B	2.08271		PGSC0003DMG400003563	hormone metabolism.ethylene.synthesis-degradation.Flavanone 3 beta-hydroxylase	-0.784742
PGSC0003DMG400030170	hormone metabolism.auxin.induced-regulated-responsive-activated.Stem-specific protein TSJT1	0.622226		PGSC0003DMG400000582	hormone metabolism.ethylene.synthesis-degradation.1-aminocyclopropane-1-carboxylate oxidase	-1.56989
PGSC0003DMG400002336	hormone metabolism.auxin.induced-regulated-responsive-activated.Aldo/keto reductase 2	-0.245164		PGSC0003DMG404000594	hormone metabolism.ethylene.synthesis-degradation.Flavonol synthase/flavanone 3-hydroxylase	1.54351
PGSC0003DMG402026940	hormone metabolism.auxin.induced-regulated-responsive-activated.SAUR family protein	-1.3568		PGSC0003DMG400027963	hormone metabolism.ethylene.synthesis-degradation.Ga20 oxidase	2.20194
PGSC0003DMG400016870	hormone metabolism.auxin.induced-regulated-responsive-activated.Beta-subunit of K+ channels	0.363284		PGSC0003DMG400002068	hormone metabolism.ethylene.synthesis-degradation.Gibberellin 2-oxidase 1	-0.622056
PGSC0003DMG400008988	hormone metabolism.auxin.induced-regulated-responsive-activated.Aluminum-induced protein	-1.36983		PGSC0003DMG400014093	hormone metabolism.ethylene.synthesis-degradation.Flavonol synthase	-0.640029
PGSC0003DMG400027681	hormone metabolism.auxin.induced-regulated-responsive-activated.Dopamine beta-monooxygenase	0.64644		PGSC0003DMG400000595	hormone metabolism.ethylene.synthesis-degradation.Flavonol synthase/flavanone 3-hydroxylase	4.68126
PGSC0003DMG401016626	hormone metabolism.auxin.induced-regulated-responsive-activated.Dopamine beta-monooxygenase	1.01885		PGSC0003DMG400019119	hormone metabolism.ethylene.synthesis-degradation.Oxidoreductase	-1.04423
PGSC0003DMG400022388	hormone metabolism.auxin.induced-regulated-responsive-activated.TSJT1	-1.18762		PGSC0003DMG400028809	hormone metabolism.ethylene.synthesis-degradation.2-oxoglutarate-dependent dioxygenase	-0.866378
PGSC0003DMG400024619	hormone metabolism.auxin.induced-regulated-responsive-activated.Conserved gene of unknown function	1.40116		PGSC0003DMG402000594	hormone metabolism.ethylene.synthesis-degradation.Flavonol synthase/flavanone 3-hydroxylase	1.60219
PGSC0003DMG400028439	hormone metabolism.auxin.induced-regulated-responsive-activated.Growth regulator	1.59351		PGSC0003DMG400011751	hormone metabolism.ethylene.synthesis-degradation.2-oxoglutarate-dependent dioxygenase	1.12976
PGSC0003DMG400005415	hormone metabolism.auxin.induced-regulated-responsive-activated.Gene of unknown function	0.969426		PGSC0003DMG400030362	hormone metabolism.ethylene.synthesis-degradation.20G-Fe(II) oxidoreductase	-0.973143
PGSC0003DMG400022437	hormone metabolism.auxin.induced-regulated-responsive-activated.Stem-specific protein TSJT1	2.19848		PGSC0003DMG400025989	hormone metabolism.ethylene.signal transduction.ERF1	2.25296
PGSC0003DMG400004078	hormone metabolism.auxin.induced-regulated-responsive-activated.Conserved gene of unknown function	1.56304		PGSC0003DMG400029773	hormone metabolism.ethylene.induced-regulated-responsive-activated.Ethylene-responsive transcriptional coactivator	2.25924
PGSC0003DMG400012822	hormone metabolism.auxin.induced-regulated-responsive-activated.Stem-specific protein TSJT1	1.73992		PGSC0003DMG400003743	hormone metabolism.salicylic acid.synthesis-degradation.Jasmonate O-methyltransferase	-1.75446
PGSC0003DMG400026516	hormone metabolism.auxin.induced-regulated-responsive-activated.Conserved gene of unknown function	1.27039		PGSC0003DMG400019111	hormone metabolism.salicylic acid.synthesis-degradation.S-adenosyl-L-methionine:salicylic acid carboxyl methyltransferase 1	1.57104
PGSC0003DMG400006159	hormone metabolism.auxin.induced-regulated-responsive-activated.Dopamine beta-monooxygenase	1.43342		PGSC0003DMG400031501	hormone metabolism.salicylic acid.synthesis-degradation.Loganic acid methyltransferase	2.54225
PGSC0003DMG400007689	hormone metabolism.auxin.induced-regulated-responsive-activated.Dopamine beta-monooxygenase	1.61479		PGSC0003DMG400032155	hormone metabolism.jasmonate.synthesis-degradation.lipoxygenase.Lipoxygenase	0.541905
PGSC0003DMG400000129	hormone metabolism.auxin.induced-regulated-responsive-activated.SAUR family protein	-0.990514		PGSC0003DMG400022894	hormone metabolism.jasmonate.synthesis-degradation.lipoxygenase.Lipoxygenase	-0.578941
PGSC0003DMG400025856	hormone metabolism.auxin.induced-regulated-responsive-activated.Auxin and ethylene responsive GH3	-0.979756		PGSC0003DMG400001149	hormone metabolism.jasmonate.synthesis-degradation.allene oxidase synthase.Allene oxide synthase 2	-0.946798
PGSC0003DMG400003773	hormone metabolism.auxin.induced-regulated-responsive-activated.SAUR family protein	3.06982		PGSC0003DMG400001078	hormone metabolism.jasmonate.synthesis-degradation.allene oxidase synthase.Fatty acid hydroperoxide lyase	0.85529
PGSC0003DMG400006855	hormone metabolism.brassinosteroid.synthesis-degradation.sterols.SMT1.S-adenosyl-methionine-sterol-C-methyltransferase	0.831076		PGSC0003DMG400016887	hormone metabolism.jasmonate.synthesis-degradation.allene oxidase synthase.Allene oxide synthase	-1.32892
PGSC0003DMG400018641	hormone metabolism.brassinosteroid.synthesis-degradation.sterols.SMT2.S-adenosyl-methionine-sterol-C-methyltransferase	0.663164		PGSC0003DMG400030890	hormone metabolism.jasmonate.synthesis-degradation.12-Oxo-PDA-reductase.12-oxophytodienoate reductase 3	-0.642317
PGSC0003DMG400026401	hormone metabolism.brassinosteroid.synthesis-degradation.sterols.DWF7.Delta(7)-sterol-C5(6)-desaturase	1.23802		PGSC0003DMG402018777	hormone metabolism.jasmonate.synthesis-degradation.12-Oxo-PDA-reductase.LEDI-5c protein	-0.997303
PGSC0003DMG400021142	hormone metabolism.brassinosteroid.synthesis-degradation.sterols.DWF1.DWARF1/DIMINUTO	1.37663		PGSC0003DMG400000433	cell wall.precursor synthesis.AXS.UDP-apiose/xylose synthase	-0.750598
PGSC0003DMG400004501	hormone metabolism.brassinosteroid.signal transduction.BZR.BRASSINAZOLE-RESISTANT 1 protein	-0.468913		PGSC0003DMG400001448	cell wall.precursor synthesis.UGD.UDP-glucose dehydrogenase 2	-0.670811
PGSC0003DMG400027820	hormone metabolism.brassinosteroid.signal transduction.BZR.BRASSINAZOLE-RESISTANT 2 protein	0.577781		PGSC0003DMG400006097	cell wall.precursor synthesis.UXS.GDP-mannose 3',5'-epimerase	0.528253
PGSC0003DMG400007095	hormone metabolism.brassinosteroid.signal transduction.BZR.BES1/BZR1 homolog protein 4	1.25267		PGSC0003DMG400026392	cell wall.precursor synthesis.phosphomannose isomerase.Mannose-6-phosphate isomerase	-0.799745
PGSC0003DMG400028459	hormone metabolism.brassinosteroid.signal transduction.BZR.BRASSINAZOLE-RESISTANT 2 protein	-0.559019		PGSC0003DMG400021636	cell wall.precursor synthesis.phosphomannomutase.Phosphomannomutase	0.525306
PGSC0003DMG401024988	hormone metabolism.ethylene.synthesis-degradation.Flavonol synthase	-1.40328		PGSC0003DMG400007150	cell wall.cellulose synthesis.UPA15	-0.579482
PGSC0003DMG400017184	hormone metabolism.ethylene.synthesis-degradation.E8 protein homolog	-1.81408		PGSC0003DMG400009536	cell wall.cellulose synthesis.Transferase, transferring glycosyl groups	-0.974569
PGSC0003DMG400005449	hormone metabolism.ethylene.synthesis-degradation.Flavonol synthase/flavanone 3-hydroxylase	1.97488		PGSC0003DMG400026523	cell wall.cellulose synthesis.UPA15	-0.855303
PGSC0003DMG400033567	hormone metabolism.ethylene.synthesis-degradation.Leucoanthocyanidin dioxygenase	-1.39921		PGSC0003DMG400011752	cell wall.cellulose synthesis.cellulose synthase.Cellulose synthase	0.841611
PGSC0003DMG400003563	hormone metabolism.ethylene.synthesis-degradation.Flavanone 3 beta-hydroxylase	-2.65019		PGSC0003DMG400010794	cell wall.cellulose synthesis.cellulose synthase.Cellulose synthase	-0.431376
PGSC0003DMG400027423	hormone metabolism.ethylene.synthesis-degradation.Hyoscyamine 6-dioxygenase	-0.623904		PGSC0003DMG400006799	cell wall.cellulose synthesis.cellulose synthase.Cellulose synthase	-0.39546
PGSC0003DMG400010666	hormone metabolism.ethylene.synthesis-degradation.Flavonol synthase/flavanone 3-hydroxylase	-0.94201		PGSC0003DMG400006660	cell wall.cellulose synthesis.cellulose synthase.Cellulose synthase catalytic subunit	-0.433132
PGSC0003DMG402027395	hormone metabolism.ethylene.synthesis-degradation.2-oxoglutarate-dependent dioxygenase	0.71462		PGSC0003DMG400020783	cell wall.cellulose synthesis.cellulose synthase.Cellulose synthase A catalytic subunit 6 [UDP-forming]	-0.371734
PGSC0003DMG400029517	hormone metabolism.ethylene.synthesis-degradation.Desacetoxyvindoline 4-hydroxylase	-0.483047		PGSC0003DMG400028426	cell wall.cellulose synthesis.cellulose synthase.Cellulose synthase catalytic subunit	-1.07834
PGSC0003DMG400028505	hormone metabolism.ethylene.synthesis-degradation.Conserved gene of unknown function	-1.27931		PGSC0003DMG400017110	cell wall.cellulose synthesis.cellulose synthase.Conserved gene of unknown function	0.674211
PGSC0003DMG402017239	hormone metabolism.ethylene.synthesis-degradation.Desacetoxyvindoline 4-hydroxylase	0.452119		PGSC0003DMG400026565	cell wall.cellulose synthesis.COBRA.Protein COBRA	-0.518953
PGSC0003DMG400022746	hormone metabolism.ethylene.synthesis-degradation.Anthocyanin synthase	-1.90627		PGSC0003DMG400024530	cell wall.cellulose synthesis.COBRA.Protein COBRA	-4.58571
PGSC0003DMG400027387	hormone metabolism.ethylene.synthesis-degradation.Hyoscyamine 6-dioxygenase	0.887309		PGSC0003DMG400025627	cell wall.cellulose synthesis.COBRA.Protein COBRA	1.95324
PGSC0003DMG400020070	hormone metabolism.ethylene.synthesis-degradation.1-aminocyclopropane-1-carboxylate oxidase	-0.399783		PGSC0003DMG400015241	cell wall.cell wall proteins.AMP-activated protein kinase, gamma regulatory subunit	1.47702
PGSC0003DMG400005445	hormone metabolism.ethylene.synthesis-degradation.Flavonol synthase/flavanone 3-hydroxylase	1.78138		PGSC0003DMG400003371	cell wall.cell wall proteins.AGPs.AGP.Arabinogalactan protein 2	-1.19615
PGSC0003DMG400011751	hormone metabolism.ethylene.synthesis-degradation.2-oxoglutarate-dependent dioxygenase	1.56046		PGSC0003DMG400041435	cell wall.cell wall proteins.AGPs.AGP.Arabinogalactan protein	-1.17982
PGSC0003DMG400003097	hormone metabolism.ethylene.synthesis-degradation.Flavonol synthase/flavanone 3-hydroxylase	-0.861786		PGSC0003DMG400008063	cell wall.cell wall proteins.AGPs.AGP.Fasciclin-like AGP 13	-1.03989
PGSC0003DMG400003091	hormone metabolism.ethylene.synthesis-degradation.Leucoanthocyanidin dioxygenase	-1.7049		PGSC0003DMG400009400	cell wall.cell wall proteins.AGPs.AGP.Fasciclin-like arabinogalactan protein 1	0.972519
PGSC0003DMG400003918	hormone metabolism.ethylene.synthesis-degradation.1-aminocyclopropane-1-carboxylate synthase.Acc synthase	-0.741114		PGSC0003DMG400014304	cell wall.degradation.Peptidoglycan-binding LysM domain-containing protein	-1.40443
PGSC0003DMG400002321	hormone metabolism.ethylene.synthesis-degradation.1-aminocyclopropane-1-carboxylate oxidase.ACC oxidase	1.95787		PGSC0003DMG400005943	cell wall.degradation.cellulases and beta -1,4-glucanases.Hydrolase, hydrolyzing O-glycosyl compounds	0.630382
PGSC0003DMG400025189	hormone metabolism.ethylene.signal transduction.Conserved gene of unknown function	1.21786		PGSC0003DMG400030439	cell wall.degradation.cellulases and beta -1,4-glucanases.Hydrolase, hydrolyzing O-glycosyl compounds	0.76967
PGSC0003DMG400028500	hormone metabolism.ethylene.signal transduction.Protein PPLZ02	0.930608		PGSC0003DMG401000668	cell wall.degradation.cellulases and beta -1,4-glucanases.Glycosyl hydrolase family 9	-1.10603
PGSC0003DMG400016006	hormone metabolism.ethylene.signal transduction.Pti4	-1.38585		PGSC0003DMG400004162	cell wall.degradation.cellulases and beta -1,4-glucanases.Hydrolase, hydrolyzing O-glycosyl compounds	0.700763
PGSC0003DMG401026234	hormone metabolism.ethylene.signal transduction.Conserved gene of unknown function	-0.608155		PGSC0003DMG400030662	cell wall.degradation.mannan-xylose-arabinose-fucose.Glycosyl hydrolase family 3 protein	0.776221
PGSC0003DMG400007338	hormone metabolism.ethylene.signal transduction.Conserved gene of unknown function	-1.73074		PGSC0003DMG400025192	cell wall.degradation.pectate lyases and polygalacturonases.Dehydration-responsive protein RD22	1.3876
PGSC0003DMG400028499	hormone metabolism.ethylene.signal transduction.Conserved gene of unknown function	0.807123		PGSC0003DMG400047074	cell wall.degradation.pectate lyases and polygalacturonases.BURP domain-containing protein	0.788905
PGSC0003DMG400027651	hormone metabolism.ethylene.signal transduction.Ethylene receptor 2	-0.666123		PGSC0003DMG400025194	cell wall.degradation.pectate lyases and polygalacturonases.Dehydration-responsive protein RD22	1.36502
PGSC0003DMG400017231	hormone metabolism.ethylene.signal transduction.Transcription factor TSRF1	-3.2873		PGSC0003DMG400025193	cell wall.degradation.pectate lyases and polygalacturonases.Dehydration-responsive protein RD22	1.65314
PGSC0003DMG400014125	hormone metabolism.ethylene.signal transduction.Conserved gene of unknown function	0.796774		PGSC0003DMG400030995	cell wall.degradation.pectate lyases and polygalacturonases.Polygalacturonase-1 non-catalytic subunit beta	0.714943
PGSC0003DMG400040918	hormone metabolism.ethylene.signal transduction.AP2/ERF domain-containing transcription factor	-5.99519		PGSC0003DMG400030982	cell wall.degradation.pectate lyases and polygalacturonases.Polygalacturonase non-catalytic subunit AroGP3	1.0526
PGSC0003DMG400027858	hormone metabolism.ethylene.signal transduction.Conserved gene of unknown function	0.784779		PGSC0003DMG400030979	cell wall.degradation.pectate lyases and polygalacturonases.Polygalacturonase non-catalytic subunit AroGP3	1.29066
PGSC0003DMG400024606	hormone metabolism.ethylene.signal transduction.ERF transcription factor	-0.806469		PGSC0003DMG400015230	cell wall.degradation.pectate lyases and polygalacturonases.Pectate lyase	-1.54516
PGSC0003DMG400010632	hormone metabolism.ethylene.signal transduction.Conserved gene of unknown function	3.54449		PGSC0003DMG400030980	cell wall.degradation.pectate lyases and polygalacturonases.Polygalacturonase non-catalytic subunit AroGP3	2.00076
PGSC0003DMG400012895	hormone metabolism.ethylene.induced-regulated-responsive-activated.ER6 protein	-0.442617		PGSC0003DMG400026590	cell wall.modification.Major pollen allergen Ory s 1	8.44582
PGSC0003DMG400014621	hormone metabolism.ethylene.induced-regulated-responsive-activated.ER33 protein	0.442264		PGSC0003DMG400021398	cell wall.modification.Xyloglucan endotransglucosylase-hydrolase XTH7	0.652161
PGSC0003DMG400002630	hormone metabolism.ethylene.induced-regulated-responsive-activated.Transcription factor	-0.671386		PGSC0003DMG400026221	cell wall.modification.Major pollen allergen Ory s 1	2.70173
PGSC0003DMG403006826	hormone metabolism.abscisic acid.synthesis-degradation.Aldehyde oxidase	1.1467		PGSC0003DMG400026220	cell wall.modification.Major pollen allergen Ory s 1	4.56058
PGSC0003DMG400006752	hormone metabolism.abscisic acid.signal transduction.SDL-1 protein	0.419962		PGSC0003DMG400026189	cell wall.modification.Xyloglucan endotransglycosylase/hydrolase 16 protein	1.32237
PGSC0003DMG400025889	hormone metabolism.abscisic acid.signal transduction.Phi-2	-1.01417		PGSC0003DMG400021877	cell wall.modification.Xyloglucan endo-transglycosylase	2.30713
PGSC0003DMG400006211	hormone metabolism.abscisic acid.signal transduction.BZIP	-1.29468		PGSC0003DMG400002085	cell wall.pectin*esterases.PME.Pectinesterase	1.24494
PGSC0003DMG402023061	hormone metabolism.abscisic acid.induced-regulated-responsive-activated.HVA22 c	2.16922		PGSC0003DMG400002074	cell wall.pectin*esterases.PME.Pectinesterase	1.29401
PGSC0003DMG400026482	hormone metabolism.abscisic acid.induced-regulated-responsive-activated.Protein HVA22	1.34114		PGSC0003DMG400009081	cell wall.pectin*esterases.PME.Pectin methylesterase 1	-0.663864
PGSC0003DMG400022203	hormone metabolism.salicylic acid.synthesis-degradation.Benzoate carboxyl methyltransferase	1.21939		PGSC0003DMG400013680	cell wall.pectin*esterases.PME.Pectinesterase	-1.16172
PGSC0003DMG401030252	hormone metabolism.salicylic acid.synthesis-degradation.Conserved gene of unknown function	-1.0156		PGSC0003DMG400008830	protein.degradation.NAD-dependent epimerase/dehydratase	1.21818
PGSC0003DMG400012849	hormone metabolism.salicylic acid.synthesis-degradation.Benzoate carboxyl methyltransferase	2.48916		PGSC0003DMG400006106	protein.degradation.Acylamino-acid-releasing enzyme	1.23226
PGSC0003DMG400022795	hormone metabolism.salicylic acid.synthesis-degradation.Loganic acid methyltransferase	-1.30061		PGSC0003DMG400031270	protein.degradation.CAAX amino terminal protease	0.541242
PGSC0003DMG400010557	hormone metabolism.jasmonate.synthesis-degradation.allene oxidase synthase.Allene oxide syntase	0.90864		PGSC0003DMG400002786	protein.degradation.Pyroglutamyl-peptidase I	0.501888
PGSC0003DMG401012679	hormone metabolism.jasmonate.synthesis-degradation.allene oxidase cyclase.Allene oxide cyclase	0.585456		PGSC0003DMG400003952	protein.degradation.ATP-dependent Clp protease proteolytic subunit	0.691342
PGSC0003DMG400018784	hormone metabolism.jasmonate.synthesis-degradation.12-Oxo-PDA-reductase.LEDI-5c protein	-0.762455		PGSC0003DMG400017513	protein.degradation.Acetylornithine deacetylase	2.33481
PGSC0003DMG400004367	hormone metabolism.jasmonate.signal transduction.Salt responsive protein 1	1.16013		PGSC0003DMG400017453	protein.degradation.Oligopeptidase	0.827046
PGSC0003DMG400015098	cell wall.precursor synthesis.NDP sugar pyrophosphorylase.GDP mannose.GDP-mannose pyrophosphorylase	0.648011		PGSC0003DMG400030613	protein.degradation.Oligopeptidase A	0.474016
PGSC0003DMG400012274	cell wall.precursor synthesis.UGE.UDP-glucose 4-epimerase	-1.11616		PGSC0003DMG400012554	protein.degradation.Caspase	1.60516
PGSC0003DMG400000433	cell wall.precursor synthesis.AXS.UDP-apiose/xylose synthase	1.01898		PGSC0003DMG400014862	protein.degradation.subtilases.Subtilisin-like protease	1.60325
PGSC0003DMG400028069	cell wall.precursor synthesis.AXS.UDP-apiose/xylose synthase	-0.312802		PGSC0003DMG400042445	protein.degradation.subtilases.Subtilisin-like protease	1.56651
PGSC0003DMG400007152	cell wall.precursor synthesis.AXS.UDP-apiose/xylose synthase	1.53672		PGSC0003DMG400007240	protein.degradation.subtilases.Subtilase family protein	1.09561
PGSC0003DMG400001448	cell wall.precursor synthesis.UGD.UDP-glucose dehydrogenase 2	1.30189		PGSC0003DMG400006781	protein.degradation.subtilases.Subtilase	1.25714
PGSC0003DMG400025137	cell wall.precursor synthesis.UGD.UDP-glucose dehydrogenase 2	0.511193		PGSC0003DMG400006843	protein.degradation.subtilases.SBT4C protein	1.54602
PGSC0003DMG400027735	cell wall.precursor synthesis.UXS.UDP-glucuronate decarboxylase 1	0.911888		PGSC0003DMG400017309	protein.degradation.subtilases.Xylem serine proteinase 1	-0.753376
PGSC0003DMG400028069	cell wall.precursor synthesis.UXS.UDP-apiose/xylose synthase	-0.312802		PGSC0003DMG402029595	protein.degradation.autophagy.WD-repeat protein	-1.14846
PGSC0003DMG402011377	cell wall.precursor synthesis.UXS.UDP-glucuronate decarboxylase 3	0.502241		PGSC0003DMG400005921	protein.degradation.cysteine protease.Multicystatin	5.42034
PGSC0003DMG402023929	cell wall.precursor synthesis.UXS.UDP-glucuronic acid decarboxylase 1 isoform 2	0.479109		PGSC0003DMG400010223	protein.degradation.cysteine protease.Phytophthora-inhibited protease 1	-1.81513
PGSC0003DMG400023524	cell wall.precursor synthesis.UXS.UDP-glucuronate decarboxylase 1	0.931515		PGSC0003DMG400010215	protein.degradation.cysteine protease.Cysteine protease	-1.49985
PGSC0003DMG400026005	cell wall.precursor synthesis.GAE.UDP-glucuronate 4-epimerase 2	1.14916		PGSC0003DMG400022319	protein.degradation.cysteine protease.Cysteine-type peptidase	-0.648501
PGSC0003DMG400011222	cell wall.precursor synthesis.GAE.UDP-glucuronate 5-epimerase	1.27693		PGSC0003DMG400027316	protein.degradation.cysteine protease.Cysteine-type peptidase	-0.542779
PGSC0003DMG400020589	cell wall.precursor synthesis.GAE.NAD dependent epimerase	0.975948		PGSC0003DMG400026473	protein.degradation.cysteine protease.Cystatin	0.600289
PGSC0003DMG400004659	cell wall.precursor synthesis.GAE.UDP-D-glucuronic acid 4-epimerase	2.2934		PGSC0003DMG400005950	protein.degradation.cysteine protease.Multicystatin	4.69768
PGSC0003DMG401021138	cell wall.precursor synthesis.MUR4.UDP-glucose 4-epimerase	0.416885		PGSC0003DMG400026899	protein.degradation.cysteine protease.Multicystatin	4.86217
PGSC0003DMG400007059	cell wall.precursor synthesis.UDP-glucose 4,6-dehydratase.RHM1/ROL1	0.932846		PGSC0003DMG400010224	protein.degradation.cysteine protease.Phytophthora-inhibited protease 1	-1.66479
PGSC0003DMG402031052	cell wall.precursor synthesis.KDO pathway.arabinose-5-phosphate isomerase.Polysialic acid capsule expression protein kpsF	0.843894		PGSC0003DMG400027888	protein.degradation.cysteine protease.Cysteine proteinase 3	4.24553
PGSC0003DMG400025362	cell wall.precursor synthesis.KDO pathway.KDO-8-Phosphate Synthase.3-desoxy-D-manno octulosonic acid-8-phosphate synthase	0.887749		PGSC0003DMG400010362	protein.degradation.cysteine protease.Cathepsin B-like cysteine proteinase	0.905223
PGSC0003DMG400007150	cell wall.cellulose synthesis.UPA15	1.48649		PGSC0003DMG400016442	protein.degradation.aspartate protease.Aspartic proteinase	-0.570103
PGSC0003DMG400028267	cell wall.cellulose synthesis.Cellulose synthase-like A1	1.59075		PGSC0003DMG400008978	protein.degradation.aspartate protease.Xyloglucanase inhibitor	2.68345
PGSC0003DMG400004943	cell wall.cellulose synthesis.Transferase, transferring glycosyl groups	1.38792		PGSC0003DMG400031212	protein.degradation.aspartate protease.Nucellin	0.904894
PGSC0003DMG400026523	cell wall.cellulose synthesis.UPA15	1.5397		PGSC0003DMG400003655	protein.degradation.aspartate protease.Aspartic proteinase nepenthesin-1	-0.938339
PGSC0003DMG400002396	cell wall.cellulose synthesis.cellulose synthase.Glycosyltransferase, CAZy family GT2	0.937726		PGSC0003DMG402030641	protein.degradation.serine protease.ATP-dependent Clp protease proteolytic subunit	0.529829
PGSC0003DMG400011752	cell wall.cellulose synthesis.cellulose synthase.Cellulose synthase	1.29144		PGSC0003DMG400029873	protein.degradation.serine protease.Protease degS	0.491143
PGSC0003DMG400029792	cell wall.cellulose synthesis.cellulose synthase.Cellulose synthase CslE	-0.956121		PGSC0003DMG400004613	protein.degradation.serine protease.SCPL33	0.663214
PGSC0003DMG400010794	cell wall.cellulose synthesis.cellulose synthase.Cellulose synthase	0.674669		PGSC0003DMG402025899	protein.degradation.serine protease.Serine carboxypeptidase	0.661132
PGSC0003DMG402022167	cell wall.cellulose synthesis.cellulose synthase.Cellulose synthase	-0.749791		PGSC0003DMG401026219	protein.degradation.serine protease.ATP-dependent Clp protease proteolytic subunit	0.599759
PGSC0003DMG400017257	cell wall.cellulose synthesis.cellulose synthase.Cellulose synthase	-1.19134		PGSC0003DMG400014515	protein.degradation.serine protease.Rhomboid family protein	0.643452
PGSC0003DMG401003156	cell wall.cellulose synthesis.cellulose synthase.Glycosyltransferase, CAZy family GT2	1.53613		PGSC0003DMG400011208	protein.degradation.serine protease.Serine carboxypeptidase	0.696436
PGSC0003DMG400012852	cell wall.cellulose synthesis.cellulose synthase.Cellulose synthase CslG	1.51015		PGSC0003DMG400033910	protein.degradation.serine protease.ATP-dependent Clp protease proteolytic subunit	0.748321
PGSC0003DMG400003822	cell wall.cellulose synthesis.cellulose synthase.Cellulose synthase	1.3862		PGSC0003DMG400012677	protein.degradation.serine protease.Rhomboid family protein	0.912605
PGSC0003DMG400011148	cell wall.cellulose synthesis.cellulose synthase.Cellulose synthase 3	1.58217		PGSC0003DMG400011542	protein.degradation.serine protease.Serine carboxypeptidase	0.868338
PGSC0003DMG400028426	cell wall.cellulose synthesis.cellulose synthase.Cellulose synthase catalytic subunit	1.8086		PGSC0003DMG400030851	protein.degradation.serine protease.ATP-dependent Clp protease proteolytic subunit	0.455415
PGSC0003DMG403022167	cell wall.cellulose synthesis.cellulose synthase.Cellulose synthase	-0.614931		PGSC0003DMG400020116	protein.degradation.serine protease.Wound-inducible carboxypeptidase	1.23931
PGSC0003DMG400031800	cell wall.cellulose synthesis.cellulose synthase.Cellulose synthase A catalytic subunit 3 [UDP-forming]	2.05272		PGSC0003DMG400025682	protein.degradation.serine protease.Glucose acyltransferase	0.89552
PGSC0003DMG400001031	cell wall.cellulose synthesis.COBRA.Protein COBRA	1.68294		PGSC0003DMG400025737	protein.degradation.metalloprotease.Sterol regulatory element-binding protein site 2 protease	3.02736
PGSC0003DMG400026565	cell wall.cellulose synthesis.COBRA.Protein COBRA	0.868721		PGSC0003DMG400018104	protein.degradation.AAA type.Cell division cycle protein 48	2.80772
PGSC0003DMG400024530	cell wall.cellulose synthesis.COBRA.Protein COBRA	1.74655		PGSC0003DMG400031271	protein.degradation.AAA type.AAA ATPase	-0.554699
PGSC0003DMG400001465	cell wall.cellulose synthesis.COBRA.Protein COBRA	1.6396		PGSC0003DMG400021556	protein.degradation.AAA type.Transitional endoplasmic reticulum ATPase	-0.606772
PGSC0003DMG400025627	cell wall.cellulose synthesis.COBRA.Protein COBRA	1.49459		PGSC0003DMG400010454	protein.degradation.AAA type.Transitional endoplasmic reticulum ATPase	-0.412528
PGSC0003DMG400008016	cell wall.hemicellulose synthesis.glucuronoxylan.Glycogenin	1.15624		PGSC0003DMG400000114	protein.degradation.ubiquitin.Phosphatidylinositol 3-and 4-kinase family protein	-0.48317
PGSC0003DMG400024800	cell wall.hemicellulose synthesis.glucuronoxylan.Glycogenin	0.766461		PGSC0003DMG400021791	protein.degradation.ubiquitin.ubiquitin.Ubiquitin	-0.784038
PGSC0003DMG400015241	cell wall.cell wall proteins.AMP-activated protein kinase, gamma regulatory subunit	-0.518162		PGSC0003DMG400005466	protein.degradation.ubiquitin.ubiquitin.Ubiquitin fusion protein	0.814755
PGSC0003DMG400018093	cell wall.cell wall proteins.AGPs.AGP.Fasciclin-like arabinogalactan protein 9	1.21991		PGSC0003DMG400029724	protein.degradation.ubiquitin.E2.PHO2	-1.57642
PGSC0003DMG400012749	cell wall.cell wall proteins.AGPs.AGP.Fasciclin-like arabinogalactan protein 13	1.97074		PGSC0003DMG400000090	protein.degradation.ubiquitin.E2.Ubiquitin carrier protein	-0.461023
PGSC0003DMG400006160	cell wall.cell wall proteins.AGPs.AGP.Fasciclin-like arabinogalactan protein 2	1.77538		PGSC0003DMG400028110	protein.degradation.ubiquitin.E2.Ubiquitin carrier protein	0.540489
PGSC0003DMG400004298	cell wall.cell wall proteins.AGPs.AGP.Fasciclin-like arabinogalactan protein 19	-1.4054		PGSC0003DMG400023801	protein.degradation.ubiquitin.E3.RING.Armadillo repeat-containing protein	1.34499
PGSC0003DMG400003371	cell wall.cell wall proteins.AGPs.AGP.Arabinogalactan protein 2	1.5872		PGSC0003DMG400000460	protein.degradation.ubiquitin.E3.RING.RING-H2 finger protein ATL57	1.66085
PGSC0003DMG400041435	cell wall.cell wall proteins.AGPs.AGP.Arabinogalactan protein	1.44651		PGSC0003DMG400030735	protein.degradation.ubiquitin.E3.RING.Zinc finger family protein	0.493905
PGSC0003DMG400001754	cell wall.cell wall proteins.AGPs.AGP.Arabinogalactan protein 3	1.89486		PGSC0003DMG400045432	protein.degradation.ubiquitin.E3.RING.Spotted leaf protein	-0.57719
PGSC0003DMG400008063	cell wall.cell wall proteins.AGPs.AGP.Fasciclin-like AGP 13	1.55175		PGSC0003DMG400010738	protein.degradation.ubiquitin.E3.RING.E3 ubiquitin ligase	0.871734
PGSC0003DMG400028137	cell wall.cell wall proteins.AGPs.AGP.Fasciclin-like arabinogalactan protein 14	1.43779		PGSC0003DMG400003511	protein.degradation.ubiquitin.E3.RING.U-box domain-containing protein 5	-0.709633
PGSC0003DMG400014408	cell wall.cell wall proteins.AGPs.AGP.Fasciclin-like arabinogalactan protein 10	1.05241		PGSC0003DMG400029328	protein.degradation.ubiquitin.E3.RING.Ring finger protein	1.38527
PGSC0003DMG400021372	cell wall.cell wall proteins.AGPs.AGP.Fasciclin-like arabinogalactan protein 14	1.40647		PGSC0003DMG400019526	protein.degradation.ubiquitin.E3.RING.Zinc finger protein	-1.04742
PGSC0003DMG400029811	cell wall.cell wall proteins.AGPs.AGP.Fasciclin-like arabinogalactan protein 10	1.67712		PGSC0003DMG400008091	protein.degradation.ubiquitin.E3.RING.Conserved gene of unknown function	-1.03189
PGSC0003DMG400017376	cell wall.cell wall proteins.AGPs.AGP.Fasciclin-like arabinogalactan protein 19	1.54818		PGSC0003DMG400014222	protein.degradation.ubiquitin.E3.RING.Zinc finger protein	-1.57163
PGSC0003DMG400028821	cell wall.cell wall proteins.AGPs.AGP.Fasciclin-like AGP 12	2.70816		PGSC0003DMG400014487	protein.degradation.ubiquitin.E3.RING.Zinc finger family protein	1.82207
PGSC0003DMG400009400	cell wall.cell wall proteins.AGPs.AGP.Fasciclin-like arabinogalactan protein 1	1.34264		PGSC0003DMG400018516	protein.degradation.ubiquitin.E3.RING.Ubiquitin-protein ligase	-0.717257
PGSC0003DMG400001631	cell wall.cell wall proteins.proline rich proteins.Proline-rich protein	2.67282		PGSC0003DMG400005742	protein.degradation.ubiquitin.E3.RING.Ring finger containing protein	-0.707957
PGSC0003DMG400008036	cell wall.cell wall proteins.LRR.Serine-threonine protein kinase, plant-type	0.737732		PGSC0003DMG400021683	protein.degradation.ubiquitin.E3.RING.E3 ubiquitin-protein ligase RMA1H1	1.3174
PGSC0003DMG400000386	cell wall.cell wall proteins.LRR.Leucine-rich repeat extensin 3	1.37783		PGSC0003DMG400003412	protein.degradation.ubiquitin.E3.RING.General negative transcription regulator	0.825959
PGSC0003DMG400032828	cell wall.cell wall proteins.LRR.Serine-threonine protein kinase, plant-type	2.54055		PGSC0003DMG400017783	protein.degradation.ubiquitin.E3.RING.Bg55 protein	-2.12884
PGSC0003DMG400006027	cell wall.cell wall proteins.LRR.Leucine-rich repeat/extensin	2.51625		PGSC0003DMG400001841	protein.degradation.ubiquitin.E3.RING.Ubiquitin-protein ligase	1.03804
PGSC0003DMG400001072	cell wall.cell wall proteins.LRR.Leucine-rich repeat extensin 3	1.3078		PGSC0003DMG400009581	protein.degradation.ubiquitin.E3.SCF.SKP.SKP1	0.305357
PGSC0003DMG400020655	cell wall.cell wall proteins.HRGP.Conserved gene of unknown function	-0.461952		PGSC0003DMG400007436	protein.degradation.ubiquitin.E3.SCF.SKP.SLF-interacting SKP1	1.02218
PGSC0003DMG400024627	cell wall.cell wall proteins.RGP.GRP 2	1.83474		PGSC0003DMG400023703	protein.degradation.ubiquitin.E3.SCF.FBOX.F-box family protein	2.02101
PGSC0003DMG400028361	cell wall.cell wall proteins.RGP.Alpha-1,4-glucan-protein synthase [UDP-forming] 1	0.533911		PGSC0003DMG400015853	protein.degradation.ubiquitin.E3.SCF.FBOX.EIN3-binding F-box protein 1	-0.378119
PGSC0003DMG400003124	cell wall.degradation.cellulases and beta -1,4-glucanases.Endo-1,4-beta-glucanase	2.25346		PGSC0003DMG400000503	protein.degradation.ubiquitin.E3.SCF.FBOX.IS10 transposase	2.05982
PGSC0003DMG400005943	cell wall.degradation.cellulases and beta -1,4-glucanases.Hydrolase, hydrolyzing O-glycosyl compounds	2.1601		PGSC0003DMG400004030	protein.degradation.ubiquitin.E3.SCF.FBOX.Ubiquitin-protein ligase	-1.21208
PGSC0003DMG400012235	cell wall.degradation.cellulases and beta -1,4-glucanases.Endo-1,4-beta-glucanase	2.76044		PGSC0003DMG400018922	protein.degradation.ubiquitin.E3.SCF.FBOX.F-box/kelch-repeat protein SKIP25	-0.765485
PGSC0003DMG400027240	cell wall.degradation.cellulases and beta -1,4-glucanases.Hydrolase, hydrolyzing O-glycosyl compounds	1.28007		PGSC0003DMG400016227	protein.degradation.ubiquitin.E3.SCF.FBOX.Ubiquitin-protein ligase	-0.516229
PGSC0003DMG400008938	cell wall.degradation.cellulases and beta -1,4-glucanases.Endo-1,4-beta-glucanase	2.34812		PGSC0003DMG400013488	protein.degradation.ubiquitin.E3.SCF.FBOX.F-box/kelch protein	1.28221
PGSC0003DMG400027520	cell wall.degradation.cellulases and beta -1,4-glucanases.Periplasmic beta-glucosidase	1.97834		PGSC0003DMG400027641	protein.degradation.ubiquitin.ubiquitin protease.Ubiquitin-specific protease 15	1.09342
PGSC0003DMG400012183	cell wall.degradation.cellulases and beta -1,4-glucanases.Endo-1,4-beta-glucanase	1.9655		PGSC0003DMG400028108	protein.degradation.ubiquitin.proteasom.Proteasome subunit alpha type	0.38534
PGSC0003DMG400018224	cell wall.degradation.cellulases and beta -1,4-glucanases.Endo-1,4-beta-glucanase	0.534855		PGSC0003DMG400018104	protein.degradation.ubiquitin.proteasom.Cell division cycle protein 48	2.80772
PGSC0003DMG400004992	cell wall.degradation.cellulases and beta -1,4-glucanases.Endo-beta-1,4-glucanase	3.91073		PGSC0003DMG400006239	protein.degradation.ubiquitin.proteasom.26S proteasome regulatory complex ATPase RPT3	1.10735
PGSC0003DMG400003774	cell wall.degradation.cellulases and beta -1,4-glucanases.Endo-1,4-beta-glucanase	1.7745		PGSC0003DMG400020571	protein.degradation.ubiquitin.proteasom.26S protease regulatory subunit 6B homolog	3.47966
PGSC0003DMG400008413	cell wall.degradation.cellulases and beta -1,4-glucanases.Endo-1,4-beta-D-glucanase	1.86202		PGSC0003DMG400021556	protein.degradation.ubiquitin.proteasom.Transitional endoplasmic reticulum ATPase	-0.606772
PGSC0003DMG401000668	cell wall.degradation.cellulases and beta -1,4-glucanases.Glycosyl hydrolase family 9	2.12198		PGSC0003DMG400010454	protein.degradation.ubiquitin.proteasom.Transitional endoplasmic reticulum ATPase	-0.412528
PGSC0003DMG400003013	cell wall.degradation.cellulases and beta -1,4-glucanases.Beta-D-glucan exohydrolase	2.03418		PGSC0003DMG400022342	misc.peroxidases.Suberization-associated anionic peroxidase	0.892393
PGSC0003DMG400003521	cell wall.degradation.mannan-xylose-arabinose-fucose.Endo-beta-mannanase	1.95051		PGSC0003DMG400032147	misc.peroxidases.Peroxidase	0.848036
PGSC0003DMG400004955	cell wall.degradation.mannan-xylose-arabinose-fucose.Xylanase Xyn2	1.77309		PGSC0003DMG401025083	misc.peroxidases.Peroxidase 12	1.88328
PGSC0003DMG400009036	cell wall.degradation.mannan-xylose-arabinose-fucose.Beta-glucosidase	1.49047		PGSC0003DMG402025083	misc.peroxidases.Peroxidase	2.10645
PGSC0003DMG400031221	cell wall.degradation.mannan-xylose-arabinose-fucose.Hydrolase, hydrolyzing O-glycosyl compounds	1.83652		PGSC0003DMG400024253	misc.peroxidases.Peroxidase 66	2.01359
PGSC0003DMG400029738	cell wall.degradation.mannan-xylose-arabinose-fucose.LEXYL2 protein	1.44184		PGSC0003DMG400024967	misc.peroxidases.Peroxidase	1.43858
PGSC0003DMG400013275	cell wall.degradation.mannan-xylose-arabinose-fucose.Hydrolase, hydrolyzing O-glycosyl compounds	1.27389		PGSC0003DMG400030430	misc.peroxidases.Anionic peroxidase swpa7	1.25949
PGSC0003DMG400018338	cell wall.degradation.mannan-xylose-arabinose-fucose.Endo-beta-mannanase	1.21155		PGSC0003DMG400032199	misc.peroxidases.Peroxidase	0.945095
PGSC0003DMG400009484	cell wall.degradation.mannan-xylose-arabinose-fucose.Periplasmic beta-glucosidase	1.27316		PGSC0003DMG402000506	stress.abiotic.Alpha-DOX2	-0.852428
PGSC0003DMG400006180	cell wall.degradation.mannan-xylose-arabinose-fucose.Endo-1,4-beta-xylanase A	3.63292		PGSC0003DMG400030097	stress.abiotic.Gamma-glutamyl transferase	0.58605
PGSC0003DMG400000608	cell wall.degradation.pectate lyases and polygalacturonases.Polygalacturonase	1.23388		PGSC0003DMG400022760	stress.abiotic.Conserved gene of unknown function	0.559598
PGSC0003DMG400012640	cell wall.degradation.pectate lyases and polygalacturonases.Pectate lyase P18	1.39798		PGSC0003DMG400011630	stress.abiotic.heat.Chloroplast small heat shock protein class I	3.21944
PGSC0003DMG400042760	cell wall.degradation.pectate lyases and polygalacturonases.RD22	1.77799		PGSC0003DMG400027673	stress.abiotic.heat.DNAJ heat shock N-terminal domain-containing protein	0.384162
PGSC0003DMG400021630	cell wall.degradation.pectate lyases and polygalacturonases.Polygalacturonase	1.94605		PGSC0003DMG400011631	stress.abiotic.heat.Chloroplast small heat shock protein class I	3.05621
PGSC0003DMG400025192	cell wall.degradation.pectate lyases and polygalacturonases.Dehydration-responsive protein RD22	1.08278		PGSC0003DMG400002928	stress.abiotic.heat.Small molecular heat shock protein	2.85619
PGSC0003DMG400028541	cell wall.degradation.pectate lyases and polygalacturonases.Polygalacturonase	3.22429		PGSC0003DMG400030427	stress.abiotic.heat.Hsp20.1 protein	3.88564
PGSC0003DMG400021658	cell wall.degradation.pectate lyases and polygalacturonases.Polygalacturonase	1.96506		PGSC0003DMG400024476	stress.abiotic.heat.Heat-shock protein	5.89531
PGSC0003DMG400010771	cell wall.degradation.pectate lyases and polygalacturonases.Pectate lyase	3.41375		PGSC0003DMG400030339	stress.abiotic.heat.17.6 kD class I small heat shock protein	4.77148
PGSC0003DMG400007306	cell wall.degradation.pectate lyases and polygalacturonases.Polygalacturonase	0.602843		PGSC0003DMG400011628	stress.abiotic.heat.Chloroplast small heat shock protein class I	2.86125
PGSC0003DMG400004325	cell wall.degradation.pectate lyases and polygalacturonases.Gene of unknown function	1.95671		PGSC0003DMG400003160	stress.abiotic.heat.Heat stress transcription factor A-1	1.17625
PGSC0003DMG400016038	cell wall.degradation.pectate lyases and polygalacturonases.Polygalacturonase	0.761289		PGSC0003DMG400027611	stress.abiotic.heat.Heat shock protein 70	2.6491
PGSC0003DMG400047074	cell wall.degradation.pectate lyases and polygalacturonases.BURP domain-containing protein	1.75137		PGSC0003DMG400009255	stress.abiotic.heat.Small heat-shock protein homolog protein	4.14661
PGSC0003DMG400025194	cell wall.degradation.pectate lyases and polygalacturonases.Dehydration-responsive protein RD22	2.22217		PGSC0003DMG400009509	stress.abiotic.heat.Heat shock protein 83	2.42479
PGSC0003DMG400012156	cell wall.degradation.pectate lyases and polygalacturonases.Polygalacturonase	1.08952		PGSC0003DMG400003565	stress.abiotic.heat.DnaJ	0.836814
PGSC0003DMG400029645	cell wall.degradation.pectate lyases and polygalacturonases.Pectase lyase	2.02628		PGSC0003DMG400024357	stress.abiotic.heat.DnaJ isoform	2.4329
PGSC0003DMG400013516	cell wall.degradation.pectate lyases and polygalacturonases.Polygalacturonase	2.95345		PGSC0003DMG400021726	stress.abiotic.heat.Furin	1.94935
PGSC0003DMG400030981	cell wall.degradation.pectate lyases and polygalacturonases.Polygalacturonase non-catalytic subunit AroGP3	1.79592		PGSC0003DMG400031750	stress.abiotic.heat.Protein SIS1	2.04413
PGSC0003DMG400025193	cell wall.degradation.pectate lyases and polygalacturonases.Dehydration-responsive protein RD22	2.18782		PGSC0003DMG400023622	stress.abiotic.heat.Peroxisomal small heat shock protein	2.29352
PGSC0003DMG400027070	cell wall.degradation.pectate lyases and polygalacturonases.Pectate lyase	1.77817		PGSC0003DMG400030341	stress.abiotic.heat.17.6 kDa class I heat shock protein	3.4068
PGSC0003DMG400020156	cell wall.degradation.pectate lyases and polygalacturonases.Pectase lyase	3.99479		PGSC0003DMG400011632	stress.abiotic.heat.Chloroplast small heat shock protein class I	2.96186
PGSC0003DMG400015815	cell wall.degradation.pectate lyases and polygalacturonases.Pectase lyase	1.89414		PGSC0003DMG400011627	stress.abiotic.heat.Chloroplast small heat shock protein class I	3.50388
PGSC0003DMG400030995	cell wall.degradation.pectate lyases and polygalacturonases.Polygalacturonase-1 non-catalytic subunit beta	1.71008		PGSC0003DMG400009869	stress.abiotic.heat.DNAJ	2.24897
PGSC0003DMG400030982	cell wall.degradation.pectate lyases and polygalacturonases.Polygalacturonase non-catalytic subunit AroGP3	1.28671		PGSC0003DMG400028634	stress.abiotic.heat.Heat shock protein	1.77719
PGSC0003DMG402012324	cell wall.degradation.pectate lyases and polygalacturonases.Polygalacturonase	1.8189		PGSC0003DMG400028624	stress.abiotic.heat.Small heat-shock protein	3.3421
PGSC0003DMG403031436	cell wall.degradation.pectate lyases and polygalacturonases.Polygalacturonase	1.0598		PGSC0003DMG400001442	stress.abiotic.heat.Heat shock protein	0.819842
PGSC0003DMG400015230	cell wall.degradation.pectate lyases and polygalacturonases.Pectate lyase	2.04867		PGSC0003DMG400003219	stress.abiotic.heat.Small heat shock protein, chloroplastic	6.09586
PGSC0003DMG400003871	cell wall.degradation.pectate lyases and polygalacturonases.Pectate lyase	2.38492		PGSC0003DMG400030340	stress.abiotic.heat.17.6 kD class I small heat shock protein	3.98616
PGSC0003DMG400031065	cell wall.degradation.pectate lyases and polygalacturonases.Pectate lyase	1.54881		PGSC0003DMG400030089	stress.abiotic.heat.Heat shock protein 70kD	2.41566
PGSC0003DMG400029450	cell wall.degradation.pectate lyases and polygalacturonases.Polygalacturonase	2.64063		PGSC0003DMG400016941	stress.abiotic.heat.Conserved gene of unknown function	-0.886087
PGSC0003DMG400024599	cell wall.degradation.pectate lyases and polygalacturonases.Polygalacturonase-1 non-catalytic subunit beta	1.2348		PGSC0003DMG400012619	stress.abiotic.heat.Heat-shock protein	5.66472
PGSC0003DMG400018844	cell wall.modification.Beta expansin 2	2.97473		PGSC0003DMG400027472	stress.abiotic.heat.ATP binding protein	-0.564631
PGSC0003DMG400026022	cell wall.modification.Beta expansin 1	3.24905		PGSC0003DMG400021737	stress.abiotic.heat.Class II small heat shock protein Le-HSP17.6	3.07159
PGSC0003DMG400016650	cell wall.modification.Expansin	3.46599		PGSC0003DMG400027750	stress.abiotic.heat.Hsc70	1.23662
PGSC0003DMG400009951	cell wall.modification.Expansin11	1.9039		PGSC0003DMG400009173	stress.abiotic.heat.Small heat stress protein class CIII	6.53041
PGSC0003DMG400005127	cell wall.modification.Xyloglucan endotransglucosylase/hydrolase protein A	1.59033		PGSC0003DMG400024644	stress.abiotic.heat.101 kDa heat shock protein	1.75831
PGSC0003DMG400001809	cell wall.modification.Xyloglucan endotransglucosylase-hydrolase XTH5	-1.26129		PGSC0003DMG400030426	stress.abiotic.heat.17.6 kD class I small heat shock protein	2.1892
PGSC0003DMG400024755	cell wall.modification.Xyloglucan endotransglucosylase/hydrolase 1	3.19456		PGSC0003DMG400014212	stress.abiotic.heat.Heat shock protein	4.09856
PGSC0003DMG400016715	cell wall.modification.Expansin	0.871021		PGSC0003DMG400011977	stress.abiotic.heat.Small heat shock protein	3.52384
PGSC0003DMG400004109	cell wall.modification.Xyloglucan endotransglycosylase hydrolase	1.19962		PGSC0003DMG400019137	stress.abiotic.heat.18.1 kDa class I heat shock protein	-1.91478
PGSC0003DMG400018431	cell wall.modification.Alpha-expansin 1	2.30702		PGSC0003DMG400000444	stress.abiotic.heat.Heat shock cognate 70 kDa protein	1.8865
PGSC0003DMG400007794	cell wall.modification.Xyloglucan endotransglucosylase-hydrolase XTH9	2.2746		PGSC0003DMG400000079	stress.abiotic.heat.BCL-2-associated athanogene 6	2.11754
PGSC0003DMG400004404	cell wall.modification.Expansin9	2.18334		PGSC0003DMG400008187	stress.abiotic.heat.Class II small heat shock protein Le-HSP17.6	2.65636
PGSC0003DMG400003866	cell wall.modification.Xyloglucan endotransglucosylase/hydrolase 12	2.10338		PGSC0003DMG400004808	stress.abiotic.heat.Mitochondrial small heat shock protein	2.76185
PGSC0003DMG400007854	cell wall.modification.Xyloglucan endotransglucosylase-hydrolase XTH9	2.69518		PGSC0003DMG400020718	stress.abiotic.heat.Heat-shock protein	4.27929
PGSC0003DMG400023815	cell wall.modification.Expansin	1.80829		PGSC0003DMG400003083	stress.abiotic.cold.COR414-TM1	0.953916
PGSC0003DMG400022791	cell wall.modification.Xyloglucan endotransglucosylase/hydrolase 13	1.14487		PGSC0003DMG400009452	stress.abiotic.cold.C2 domain-containing protein	-1.15925
PGSC0003DMG400001426	cell wall.modification.Expansin	2.55511		PGSC0003DMG400002745	stress.abiotic.cold.COR413-PM2	0.54785
PGSC0003DMG400026220	cell wall.modification.Major pollen allergen Ory s 1	-1.64283		PGSC0003DMG400025160	stress.abiotic.cold.COR413-PM2	0.513945
PGSC0003DMG400002084	cell wall.modification.Xyloglucan endotransglucosylase/hydrolase protein A	3.8848		PGSC0003DMG400001590	stress.abiotic.cold.Glycine-rich protein 2	-0.826459
PGSC0003DMG400018312	cell wall.modification.Beta-expansin 3	1.75492		PGSC0003DMG400014293	stress.abiotic.cold.Low-temperature-induced 65 kDa protein	4.89618
PGSC0003DMG400030415	cell wall.modification.Expansin18	1.40679		PGSC0003DMG401030861	stress.abiotic.drought/salt.Early-responsive to dehydration 3	0.614019
PGSC0003DMG400024060	cell wall.modification.Xyloglucan endotransglucosylase/hydrolase protein A	1.70559		PGSC0003DMG400011144	stress.abiotic.drought/salt.Hydrophobic protein OSR8	0.703164
PGSC0003DMG400031816	cell wall.pectin*esterases.PME.Pectinesterase	1.84795		PGSC0003DMG400007624	stress.abiotic.drought/salt.ERD15	0.911343
PGSC0003DMG400002085	cell wall.pectin*esterases.PME.Pectinesterase	1.90808		PGSC0003DMG400011555	stress.abiotic.drought/salt.Early-responsive to dehydration protein	1.57329
PGSC0003DMG400024805	cell wall.pectin*esterases.PME.Conserved gene of unknown function	0.758072		PGSC0003DMG400015464	stress.abiotic.touch/wounding.Nicotiana tabacum wound inducive mRNA , complete cds	1.03627
PGSC0003DMG402017934	cell wall.pectin*esterases.PME.Pectinesterase	4.21089		PGSC0003DMG400012138	stress.abiotic.touch/wounding.N-rich protein	-0.59714
PGSC0003DMG400028675	cell wall.pectin*esterases.PME.Pectinesterase-2	0.693542		PGSC0003DMG400005844	stress.abiotic.touch/wounding.B2 protein	-0.605949
PGSC0003DMG400009178	cell wall.pectin*esterases.PME.Pectinesterase	1.74975		PGSC0003DMG400001097	stress.abiotic.unspecified.Pollen ole e 1 allergen and extensin family protein	0.468724
PGSC0003DMG400004759	cell wall.pectin*esterases.PME.Pectinesterase	3.76062		PGSC0003DMG400012100	stress.abiotic.unspecified.Major latex	0.897054
PGSC0003DMG400031791	cell wall.pectin*esterases.PME.Pectinesterase	2.95898		PGSC0003DMG400023685	stress.abiotic.unspecified.ATOZI1	1.25086
PGSC0003DMG400002074	cell wall.pectin*esterases.PME.Pectinesterase	1.9403		PGSC0003DMG400028724	stress.abiotic.unspecified.Major latex	1.69065
PGSC0003DMG403024767	cell wall.pectin*esterases.PME.Pectinesterase	1.28352		PGSC0003DMG400029700	stress.abiotic.unspecified.Proline-rich protein 1	1.09469
PGSC0003DMG400010095	cell wall.pectin*esterases.PME.Conserved gene of unknown function	0.836335		PGSC0003DMG400005426	stress.biotic.PR-proteins.Dirigent 1	-0.755803
PGSC0003DMG400025967	cell wall.pectin*esterases.PME.Pectinesterase	-1.80991		PGSC0003DMG400002908	stress.biotic.PR-proteins.Conserved gene of unknown function	-0.771286
PGSC0003DMG400009081	cell wall.pectin*esterases.PME.Pectin methylesterase 1	0.826789		PGSC0003DMG400027205	stress.biotic.PR-proteins.Protein Pop3	0.913117
PGSC0003DMG400013680	cell wall.pectin*esterases.PME.Pectinesterase	2.67831		PGSC0003DMG400005541	stress.biotic.PR-proteins.Hcr2-0A	-1.53222
PGSC0003DMG401024140	cell wall.pectin*esterases.acetyl esterase.PAE	1.68556		PGSC0003DMG400010141	stress.biotic.PR-proteins.proteinase inhibitors.trypsin inhibitor.Stigma expressed protein	4.97343
PGSC0003DMG400018236	cell wall.pectin*esterases.acetyl esterase.Pectinacetylesterase	0.86337		PGSC0003DMG400010132	stress.biotic.PR-proteins.proteinase inhibitors.trypsin inhibitor.Conserved gene of unknown function	1.75179
PGSC0003DMG400015711	cell wall.pectin*esterases.acetyl esterase.PAE	1.67887		PGSC0003DMG400010136	stress.biotic.PR-proteins.proteinase inhibitors.trypsin inhibitor.Stigma expressed protein	4.30643
PGSC0003DMG400031385	cell wall.pectin*esterases.acetyl esterase.Pectin acetylesterase	1.36885		PGSC0003DMG400004781	redox.thioredoxin.Hsp70-interacting protein 1	0.500011
PGSC0003DMG400024642	misc.beta 1,3 glucan hydrolases.Glucan endo-1,3-beta-glucosidase 3	0.825877		PGSC0003DMG400018819	redox.thioredoxin.Thioredoxin	1.78676
PGSC0003DMG400028376	misc.beta 1,3 glucan hydrolases.Hydrolase, hydrolyzing O-glycosyl compounds	0.568236		PGSC0003DMG400025887	redox.thioredoxin.Thioredoxin M3, chloroplastic	0.769818
PGSC0003DMG400014878	misc.beta 1,3 glucan hydrolases.Glycosyl hydrolase family protein 17	1.92021		PGSC0003DMG400021716	redox.thioredoxin.Thioredoxin h	0.709487
PGSC0003DMG400013292	misc.beta 1,3 glucan hydrolases.Hydrolase, hydrolyzing O-glycosyl compounds	1.06668		PGSC0003DMG400008013	redox.thioredoxin.Thioredoxin	1.25812
PGSC0003DMG400001211	misc.beta 1,3 glucan hydrolases.Hydrolase, hydrolyzing O-glycosyl compounds	0.880426		PGSC0003DMG400024095	redox.thioredoxin.Thioredoxin Y1, chloroplastic	0.722797
PGSC0003DMG400005021	misc.beta 1,3 glucan hydrolases.glucan endo-1,3-beta-glucosidase.Glucan endo-1,3-beta-glucosidase	0.931056		PGSC0003DMG400014007	redox.thioredoxin.Protein disulfide isomerase	0.832334
PGSC0003DMG401012862	misc.beta 1,3 glucan hydrolases.glucan endo-1,3-beta-glucosidase.Elicitor inducible beta-1,3-glucanase NtEIG-E76	1.22863		PGSC0003DMG400012420	redox.thioredoxin.Thioredoxin	0.704778
PGSC0003DMG400003181	misc.beta 1,3 glucan hydrolases.glucan endo-1,3-beta-glucosidase.Beta-glucosidase 08	1.40854		PGSC0003DMG400015360	redox.thioredoxin.Thioredoxin m(Mitochondrial)-type	0.710716
PGSC0003DMG400032133	misc.beta 1,3 glucan hydrolases.glucan endo-1,3-beta-glucosidase.Glucan endo-1,3-beta-glucosidase 4	0.809982		PGSC0003DMG400006858	redox.thioredoxin.Subunit A of ferredoxin-thioredoxin-reductase	1.02825
PGSC0003DMG400005944	misc.beta 1,3 glucan hydrolases.glucan endo-1,3-beta-glucosidase.Glycosyl hydrolase family 17 protein	1.86582		PGSC0003DMG400014836	redox.ascorbate and glutathione.Steroid binding protein	0.666455
PGSC0003DMG400012112	misc.beta 1,3 glucan hydrolases.glucan endo-1,3-beta-glucosidase.Glucan endo-1,3-beta-glucosidase	2.11358		PGSC0003DMG400011235	redox.ascorbate and glutathione.Steroid binding protein	0.531586
PGSC0003DMG400000689	misc.beta 1,3 glucan hydrolases.glucan endo-1,3-beta-glucosidase.Glucan endo-1,3-beta-glucosidase	1.86526		PGSC0003DMG401001731	redox.ascorbate and glutathione.ascorbate.Ascorbate peroxidase	1.29714
PGSC0003DMG400008727	misc.beta 1,3 glucan hydrolases.glucan endo-1,3-beta-glucosidase.Beta-1,3-glucanase	1.25115		PGSC0003DMG400006175	redox.ascorbate and glutathione.ascorbate.Ascorbate peroxidase	0.472903
PGSC0003DMG402016475	misc.beta 1,3 glucan hydrolases.glucan endo-1,3-beta-glucosidase.Glucan endo-1,3-beta-glucosidase	0.864351		PGSC0003DMG400000894	redox.ascorbate and glutathione.ascorbate.Thylakoid-bound ascorbate peroxidase 6	0.542746
PGSC0003DMG400026359	misc.beta 1,3 glucan hydrolases.glucan endo-1,3-beta-glucosidase.Glucan endo-1,3-beta-glucosidase	-0.528018		PGSC0003DMG400012322	redox.ascorbate and glutathione.ascorbate.Monodehydroascorbate reductase	0.673193
PGSC0003DMG400000354	misc.beta 1,3 glucan hydrolases.glucan endo-1,3-beta-glucosidase.Glucan endo-1,3-beta-glucosidase	0.69324		PGSC0003DMG400015691	redox.ascorbate and glutathione.ascorbate.Dehydroascorbate reductase	0.779449
PGSC0003DMG400002303	misc.beta 1,3 glucan hydrolases.glucan endo-1,3-beta-glucosidase.Glucan endo-1,3-beta-glucosidase	2.38952		PGSC0003DMG400030834	redox.ascorbate and glutathione.ascorbate.Thylakoid lumenal 29 kDa protein, chloroplastic	1.24549
PGSC0003DMG402000722	misc.beta 1,3 glucan hydrolases.glucan endo-1,3-beta-glucosidase.Glucan endo-1,3-beta-glucosidase	0.629587		PGSC0003DMG400003102	redox.ascorbate and glutathione.ascorbate.L-galactose dehydrogenase.L-galactose dehydrogenase	0.53883
PGSC0003DMG400018704	misc.beta 1,3 glucan hydrolases.glucan endo-1,3-beta-glucosidase.Glycosyl hydrolases family 17 protein	2.56015		PGSC0003DMG400016915	redox.heme.Non-symbiotic hemoglobin 2	0.829017
PGSC0003DMG402012862	misc.beta 1,3 glucan hydrolases.glucan endo-1,3-beta-glucosidase.Elicitor inducible beta-1,3-glucanase NtEIG-E76	1.3778		PGSC0003DMG400016573	redox.glutaredoxins.Glutaredoxin	7.35022
PGSC0003DMG400014457	misc.beta 1,3 glucan hydrolases.glucan endo-1,3-beta-glucosidase.Glucan endo-1,3-beta-glucosidase	2.82687		PGSC0003DMG400010767	redox.glutaredoxins.Monothiol glutaredoxin-S2	3.69617
PGSC0003DMG400012940	misc.beta 1,3 glucan hydrolases.glucan endo-1,3-beta-glucosidase.Beta-1,3-glucanase, acidic	0.858244		PGSC0003DMG400030784	redox.glutaredoxins.Glutaredoxin family protein	2.37674
PGSC0003DMG401005300	protein.degradation.ATP-dependent Clp protease proteolytic subunit	-1.36005		PGSC0003DMG400010770	redox.glutaredoxins.Glutaredoxin	6.44184
PGSC0003DMG400018103	protein.degradation.Carboxyl-terminal proteinase	1.071		PGSC0003DMG400022674	redox.glutaredoxins.Glutaredoxin	1.49872
PGSC0003DMG400004498	protein.degradation.Xaa-Pro aminopeptidase 2	-0.505466		PGSC0003DMG400010764	redox.glutaredoxins.Glutaredoxin	6.24537
PGSC0003DMG400014254	protein.degradation.Pitrilysin	-0.44649		PGSC0003DMG400022653	redox.glutaredoxins.Glutaredoxin, grx	1.661
PGSC0003DMG400002786	protein.degradation.Pyroglutamyl-peptidase I	-0.5737		PGSC0003DMG400016032	redox.glutaredoxins.Glutaredoxin	5.08197
PGSC0003DMG400009454	protein.degradation.Minor histocompatibility antigen H13	0.441316		PGSC0003DMG400010768	redox.glutaredoxins.Glutaredoxin	1.75377
PGSC0003DMG400001139	protein.degradation.Carboxyl-terminal proteinase	1.22383		PGSC0003DMG400010765	redox.glutaredoxins.Glutaredoxin	5.10769
PGSC0003DMG400028207	protein.degradation.Peptidase C14, caspase catalytic subunit p20	1.18137		PGSC0003DMG400016572	redox.glutaredoxins.Glutaredoxin family protein	4.06178
PGSC0003DMG400033928	protein.degradation.Peptidase S41 family protein	-1.43418		PGSC0003DMG400030105	redox.glutaredoxins.Glutaredoxin	5.55708
PGSC0003DMG400018167	protein.degradation.UBX domain-containing protein 8-B	0.572518		PGSC0003DMG400008224	redox.glutaredoxins.Glutaredoxin	-1.15904
PGSC0003DMG400028707	protein.degradation.Conserved gene of unknown function	1.28481		PGSC0003DMG400010766	redox.glutaredoxins.Glutaredoxin	4.0842
PGSC0003DMG400010450	protein.degradation.Glycoprotein endopeptidase	-0.502293		PGSC0003DMG400009877	redox.glutaredoxins.Electron carrier/ protein disulfide oxidoreductase	-0.645109
PGSC0003DMG400009430	protein.degradation.Allantoate amidohydrolase	-1.20889		PGSC0003DMG400013635	redox.glutaredoxins.Grx_S14-glutaredoxin subgroup II	0.575438
PGSC0003DMG400012554	protein.degradation.Caspase	0.533253		PGSC0003DMG400020080	redox.glutaredoxins.Glutaredoxin S12	0.812226
PGSC0003DMG400012286	protein.degradation.Conserved gene of unknown function	0.859977		PGSC0003DMG400016031	redox.glutaredoxins.Glutaredoxin	4.17672
PGSC0003DMG400007678	protein.degradation.Carboxyl-terminal proteinase	0.940089		PGSC0003DMG400005335	redox.glutaredoxins.Truncated NBS-LRR resistance protein	-1.41158
PGSC0003DMG400010470	protein.degradation.subtilases.Subtilase	1.40755		PGSC0003DMG400019671	redox.glutaredoxins.Glutaredoxin	-2.79404
PGSC0003DMG400014862	protein.degradation.subtilases.Subtilisin-like protease	1.30135		PGSC0003DMG400011406	redox.glutaredoxins.Glutaredoxin	-1.88578
PGSC0003DMG400007562	protein.degradation.subtilases.SBT2 protein	1.55998		PGSC0003DMG400028266	redox.peroxiredoxin.Peroxiredoxin	1.01727
PGSC0003DMG400012492	protein.degradation.subtilases.Serine protease	0.836337		PGSC0003DMG400013551	redox.peroxiredoxin.Bacterioferritin comigratory protein	0.763424
PGSC0003DMG400015410	protein.degradation.subtilases.Subtilisin-like protease preproenzyme	-0.513718		PGSC0003DMG400008994	redox.peroxiredoxin.Peroxiredoxin	0.439227
PGSC0003DMG400027892	protein.degradation.subtilases.Xylem serine proteinase 1	1.09162		PGSC0003DMG400016387	redox.peroxiredoxin.BAS1.Thioredoxin peroxidase	0.861781
PGSC0003DMG400010471	protein.degradation.subtilases.Subtilase	1.1432		PGSC0003DMG400028238	redox.peroxiredoxin.BAS1.Thioredoxin peroxidase	1.01584
PGSC0003DMG401025397	protein.degradation.subtilases.Phosphatidylinositol transfer protein	-0.929912		PGSC0003DMG400005247	redox.dismutases and catalases.Superoxide dismutase	0.716697
PGSC0003DMG400038332	protein.degradation.subtilases.Subtilisin-like protease	1.59647		PGSC0003DMG400010660	redox.dismutases and catalases.Superoxide dismutase [Cu-Zn] 2	-1.91164
PGSC0003DMG400021198	protein.degradation.subtilases.Subtilase family protein	1.12837		PGSC0003DMG400000417	redox.dismutases and catalases.Superoxide dismutase [Cu-Zn]	-3.0221
PGSC0003DMG401011802	protein.degradation.subtilases.Peptidase	1.30466		PGSC0003DMG400023086	redox.dismutases and catalases.Superoxide dismutase [Cu-Zn]	0.451571
PGSC0003DMG400000135	protein.degradation.subtilases.Xylem serine proteinase 1	2.01554		PGSC0003DMG400027577	redox.dismutases and catalases.Superoxide dismutase	1.26246
PGSC0003DMG400000134	protein.degradation.subtilases.Xylem serine proteinase 1	1.40853		PGSC0003DMG400017948	redox.dismutases and catalases.Superoxide dismutase	0.946797
PGSC0003DMG400006198	protein.degradation.subtilases.Cucumisin	0.792172		PGSC0003DMG400016647	redox.dismutases and catalases.Superoxide dismutase [Mn], mitochondrial	0.497242
PGSC0003DMG400024970	protein.degradation.subtilases.Subtilisin-like protease	-0.574074		PGSC0003DMG400003914	redox.dismutases and catalases.Copper chaperone	1.76953
PGSC0003DMG402011802	protein.degradation.subtilases.Subtilase family protein	1.60301		PGSC0003DMG400029416	misc.glutathione S transferases.Glutathione-s-transferase theta, gst	1.02963
PGSC0003DMG400006838	protein.degradation.subtilases.SBT4E protein	1.00282		PGSC0003DMG400002167	misc.glutathione S transferases.Glutathion S-transferase	-1.70637
PGSC0003DMG400004891	protein.degradation.subtilases.Subtilase family protein	0.430607		PGSC0003DMG400002169	misc.glutathione S transferases.Glutathione-S-transferase	-0.737761
PGSC0003DMG400036797	protein.degradation.subtilases.Subtilase	1.40608		PGSC0003DMG400021247	misc.glutathione S transferases.Glutathione S-transferase	1.20234
PGSC0003DMG400028737	protein.degradation.subtilases.Subtilase family protein	1.40775		PGSC0003DMG400011012	misc.glutathione S transferases.Glutathione-S-transferase	-0.925572
PGSC0003DMG400009141	protein.degradation.subtilases.Subtilisin serine protease	0.452779		PGSC0003DMG402002164	misc.glutathione S transferases.Glutathione-S-transferase	-1.35446
PGSC0003DMG400024704	protein.degradation.autophagy.WD-repeat protein	-0.62286		PGSC0003DMG400002018	misc.glutathione S transferases.Glutathione S-transferase omega	1.03432
PGSC0003DMG402022314	protein.degradation.autophagy.Gaba(A) receptor-associated protein	-0.423125		PGSC0003DMG400032537	misc.glutathione S transferases.Glutathione-s-transferase omega	1.04624
PGSC0003DMG400014422	protein.degradation.autophagy.Gaba(A) receptor-associated protein	-0.514492		PGSC0003DMG400012762	misc.glutathione S transferases.Glutathione-s-transferase theta, gst	0.535643
PGSC0003DMG400029400	protein.degradation.cysteine protease.Cysteine protease 14	1.72735		PGSC0003DMG400004715	signalling.in sugar and nutrient physiology.Trichohyalin	2.28089
PGSC0003DMG400005921	protein.degradation.cysteine protease.Multicystatin	5.98566		PGSC0003DMG400027945	signalling.in sugar and nutrient physiology.RIN4c protein	-1.28091
PGSC0003DMG400008460	protein.degradation.cysteine protease.Cystatin	1.68698		PGSC0003DMG402017380	signalling.in sugar and nutrient physiology.NOI	1.24102
PGSC0003DMG400008004	protein.degradation.cysteine protease.Cysteine protease	0.299788		PGSC0003DMG400016828	signalling.in sugar and nutrient physiology.Phosphate-responsive 1 family protein	2.41043
PGSC0003DMG402023603	protein.degradation.cysteine protease.Cysteine proteinase inhibitor	1.947		PGSC0003DMG400007277	signalling.in sugar and nutrient physiology.PII	0.550194
PGSC0003DMG400030957	protein.degradation.cysteine protease.Cysteine proteinase	0.803967		PGSC0003DMG400011087	signalling.in sugar and nutrient physiology.NtEIG-E80 protein	-1.27339
PGSC0003DMG400026473	protein.degradation.cysteine protease.Cystatin	0.356722		PGSC0003DMG400030827	signalling.in sugar and nutrient physiology.Phi-1 protein	2.61831
PGSC0003DMG400005950	protein.degradation.cysteine protease.Multicystatin	4.46455		PGSC0003DMG400030609	signalling.in sugar and nutrient physiology.Conserved gene of unknown function	0.612109
PGSC0003DMG400009921	protein.degradation.cysteine protease.Cysteine protease 14	1.56068		PGSC0003DMG400030826	signalling.in sugar and nutrient physiology.Phi-1 protein	2.61886
PGSC0003DMG400019033	protein.degradation.cysteine protease.Cysteine proteinase 3	-1.33034		PGSC0003DMG400012307	signalling.receptor kinases.leucine rich repeat III.ATP binding protein	0.614132
PGSC0003DMG400026899	protein.degradation.cysteine protease.Multicystatin	4.58887		PGSC0003DMG401019681	signalling.receptor kinases.leucine rich repeat III.Serine-threonine protein kinase, plant-type	1.58618
PGSC0003DMG400020352	protein.degradation.cysteine protease.OTU-like cysteine protease family protein	-0.688451		PGSC0003DMG400017718	signalling.receptor kinases.leucine rich repeat XI.Receptor protein kinase	-2.1862
PGSC0003DMG400010236	protein.degradation.cysteine protease.Cysteine protease Cp5	1.29896		PGSC0003DMG400015157	signalling.receptor kinases.leucine rich repeat XI.Receptor kinase	-1.01599
PGSC0003DMG400013283	protein.degradation.cysteine protease.Cystatin	0.87235		PGSC0003DMG400027071	signalling.receptor kinases.leucine rich repeat XI.Receptor kinase	-0.627547
PGSC0003DMG400003707	protein.degradation.cysteine protease.Pre-pro-cysteine proteinase	-0.436835		PGSC0003DMG400027482	signalling.receptor kinases.leucine rich repeat XI.Serine-threonine protein kinase, plant-type	-1.90448
PGSC0003DMG400010207	protein.degradation.cysteine protease.Senescence-specific cysteine protease	-5.99873		PGSC0003DMG400017713	signalling.receptor kinases.leucine rich repeat XI.LRR receptor-like serine/threonine-protein kinase	-1.84022
PGSC0003DMG400030172	protein.degradation.aspartate protease.Aspartic proteinase oryzasin-1	2.18547		PGSC0003DMG400009238	signalling.receptor kinases.leucine rich repeat XI.Leucine-rich repeat family protein	-1.20011
PGSC0003DMG400033123	protein.degradation.aspartate protease.Basic 7S globulin 2 small subunit	1.29413		PGSC0003DMG400000358	signalling.receptor kinases.leucine rich repeat XI.Serine-threonine protein kinase, plant-type	-1.62572
PGSC0003DMG400008984	protein.degradation.aspartate protease.Basic 7S globulin 2 small subunit	1.93654		PGSC0003DMG400007915	signalling.receptor kinases.leucine rich repeat XI.Conserved gene of unknown function	-1.19781
PGSC0003DMG400023357	protein.degradation.aspartate protease.Aspartic proteinase Asp1	1.21545		PGSC0003DMG400015352	signalling.receptor kinases.leucine rich repeat XI.Serine/threonine-protein kinase bri1	-1.08292
PGSC0003DMG400013439	protein.degradation.aspartate protease.Aspartic proteinase oryzasin-1	1.85264		PGSC0003DMG400027683	signalling.receptor kinases.leucine rich repeat XI.Protein kinase	-0.491369
PGSC0003DMG400008980	protein.degradation.aspartate protease.Basic 7S globulin 2 small subunit	2.71294		PGSC0003DMG400021609	signalling.receptor kinases.leucine rich repeat XI.Receptor protein kinase	0.65016
PGSC0003DMG400031212	protein.degradation.aspartate protease.Nucellin	1.45945		PGSC0003DMG400027468	signalling.receptor kinases.leucine rich repeat XI.Leucine-rich repeat family protein	-2.30473
PGSC0003DMG400004069	protein.degradation.aspartate protease.Aspartyl protease family protein	-0.378491		PGSC0003DMG400006280	signalling.receptor kinases.leucine rich repeat XI.Receptor protein kinase CLAVATA1	-1.02466
PGSC0003DMG400008982	protein.degradation.aspartate protease.Basic 7S globulin 2 small subunit	2.38765		PGSC0003DMG400011989	signalling.receptor kinases.leucine rich repeat XI.LRR receptor-like serine/threonine-protein kinase	-2.39304
PGSC0003DMG400008831	protein.degradation.serine protease.KOM	0.633744		PGSC0003DMG400005590	signalling.receptor kinases.leucine rich repeat XI.Disease resistance protein	-2.00302
PGSC0003DMG400014225	protein.degradation.serine protease.ERD1 protein, chloroplast	-1.14955		PGSC0003DMG400004966	signalling.receptor kinases.leucine rich repeat XI.Receptor protein kinase CLAVATA1	-0.962715
PGSC0003DMG400014250	protein.degradation.serine protease.Serine carboxypeptidase	1.48418		PGSC0003DMG400027470	signalling.receptor kinases.leucine rich repeat XI.ATP binding protein	-1.27887
PGSC0003DMG400031068	protein.degradation.serine protease.Carboxypeptidase type III	0.630107		PGSC0003DMG400001369	signalling.receptor kinases.Catharanthus roseus-like RLK1.Kinase	-1.01908
PGSC0003DMG402014476	protein.degradation.serine protease.ATP-dependent Clp protease ATP-binding subunit clpA homolog CD4B, chloroplastic	-0.615915		PGSC0003DMG400010504	signalling.receptor kinases.DUF 26.Conserved gene of unknown function	-1.93714
PGSC0003DMG401000860	protein.degradation.serine protease.Serine carboxypeptidase-like enzyme	0.581352		PGSC0003DMG401013731	signalling.receptor kinases.DUF 26.Kinase	-1.01346
PGSC0003DMG400011208	protein.degradation.serine protease.Serine carboxypeptidase	1.47119		PGSC0003DMG400030291	signalling.receptor kinases.DUF 26.Kinase	-1.4739
PGSC0003DMG400024802	protein.degradation.serine protease.Serine carboxypeptidase	1.01897		PGSC0003DMG400010701	signalling.receptor kinases.DUF 26.Kinase	-1.61695
PGSC0003DMG400028787	protein.degradation.serine protease.Serine carboxypeptidase	1.38901		PGSC0003DMG400031486	signalling.receptor kinases.DUF 26.Conserved gene of unknown function	-1.57532
PGSC0003DMG402010623	protein.degradation.serine protease.1-O-acylglucose:anthocyanin-O-acyltransferase	1.1402		PGSC0003DMG400003192	signalling.receptor kinases.DUF 26.Receptor-like kinase CHRK1	-2.53735
PGSC0003DMG400007137	protein.degradation.serine protease.Serine carboxypeptidase III	1.47161		PGSC0003DMG400031485	signalling.receptor kinases.DUF 26.Kinase	-1.39227
PGSC0003DMG400030365	protein.degradation.metalloprotease.EBP1	0.339614		PGSC0003DMG400026384	signalling.receptor kinases.wheat LRK10 like.Serine/threonine protein kinase family protein	-1.93856
PGSC0003DMG400013890	protein.degradation.metalloprotease.Zinc metalloproteinase	-0.616851		PGSC0003DMG400026388	signalling.receptor kinases.wheat LRK10 like.Serine/threonine kinase	-1.74711
PGSC0003DMG400005469	protein.degradation.AAA type.26S proteasome regulatory particle chain RPT6	-0.345427		PGSC0003DMG400013885	signalling.receptor kinases.S-locus glycoprotein like.Receptor protein kinase	-1.06559
PGSC0003DMG400018104	protein.degradation.AAA type.Cell division cycle protein 48	-1.05213		PGSC0003DMG400004646	signalling.calcium.Calcium-dependent protein kinase	1.22188
PGSC0003DMG400012174	protein.degradation.AAA type.ATP binding protein	-3.03573		PGSC0003DMG400005361	signalling.calcium.Calreticulin	-0.642662
PGSC0003DMG400012003	protein.degradation.AAA type.Cell division control protein	-0.53942		PGSC0003DMG400014797	signalling.calcium.Calmodulin	-0.974407
PGSC0003DMG400022936	protein.degradation.AAA type.AAA ATPase	-0.508236		PGSC0003DMG400000123	signalling.calcium.Calcium-transporting ATPase, endoplasmic reticulum-type	-1.08704
PGSC0003DMG400020257	protein.degradation.AAA type.ATP binding protein	2.38177		PGSC0003DMG400012434	signalling.calcium.Sodium/calcium exchanger family protein	0.697621
PGSC0003DMG400031271	protein.degradation.AAA type.AAA ATPase	-0.692487		PGSC0003DMG400005649	signalling.calcium.Calmodulin-binding protein	-1.12768
PGSC0003DMG400019489	protein.degradation.AAA type.Salt-induced AAA-Type ATPase	-0.426536		PGSC0003DMG400027877	signalling.calcium.Calcium dependant protein kinase	-0.548959
PGSC0003DMG402029739	protein.degradation.AAA type.N-ethylmaleimide sensitive fusion protein	0.444325		PGSC0003DMG400016053	signalling.calcium.IQ-domain 13	-1.03053
PGSC0003DMG400021168	protein.degradation.AAA type.Katanin p60 ATPase-containing subunit	-0.518474		PGSC0003DMG400018884	signalling.calcium.Ccd1	1.18386
PGSC0003DMG400021265	protein.degradation.AAA type.BCS1 protein	-1.30941		PGSC0003DMG400018102	signalling.calcium.Calmodulin-binding protein	-4.02738
PGSC0003DMG400028986	protein.degradation.AAA type.ATP binding protein	2.56709		PGSC0003DMG400017560	signalling.phosphinositides.phosphatidylinositol-4-phosphate 5-kinase.Phosphatidylinositol-4-phosphate 5-kinase	-1.96334
PGSC0003DMG400027534	protein.degradation.ubiquitin.NTGP5	-0.454246		PGSC0003DMG400004958	signalling.phosphinositides.inositol-1,3,4-trisphosphate 5/6-kinase.Inositol-tetrakisphosphate 1-kinase 2	-0.743143
PGSC0003DMG402009663	protein.degradation.ubiquitin.Conserved gene of unknown function	1.04603		PGSC0003DMG400019139	signalling.G-proteins.Rop guanine nucleotide exchange factor	1.16325
PGSC0003DMG400020203	protein.degradation.ubiquitin.Ubiquitin family protein	-0.37457		PGSC0003DMG400027268	signalling.G-proteins.GTP-binding protein lepa	0.451595
PGSC0003DMG400012141	protein.degradation.ubiquitin.Ubiquitin	0.940815		PGSC0003DMG400022193	signalling.G-proteins.Pirin	-1.57915
PGSC0003DMG401009663	protein.degradation.ubiquitin.Conserved gene of unknown function	0.491798		PGSC0003DMG400005849	signalling.G-proteins.WD-repeat protein	-0.687086
PGSC0003DMG401023562	protein.degradation.ubiquitin.Ubiquitin thiolesterase	0.770459		PGSC0003DMG400001191	signalling.G-proteins.Nucleolin	-0.546375
PGSC0003DMG400012238	protein.degradation.ubiquitin.ubiquitin.Ubiquitin fusion protein	0.396351		PGSC0003DMG400046768	signalling.G-proteins.Pollen-specific kinase partner protein	1.27798
PGSC0003DMG400023184	protein.degradation.ubiquitin.ubiquitin.Ubiquitin	-0.50383		PGSC0003DMG400015888	signalling.G-proteins.Prenylated Rab acceptor protein	-0.644118
PGSC0003DMG400003984	protein.degradation.ubiquitin.ubiquitin.Polyubiquitin	-0.462024		PGSC0003DMG400009470	signalling.G-proteins.Gtpase mss1/trme	0.584343
PGSC0003DMG400005199	protein.degradation.ubiquitin.ubiquitin.40S ribosomal protein S27a	0.265105		PGSC0003DMG400012899	signalling.14-3-3 proteins.14-3-3 protein	-0.551386
PGSC0003DMG400024901	protein.degradation.ubiquitin.ubiquitin.Ubiquitin family protein	-0.344818		PGSC0003DMG400003208	signalling.lipids.Phosphatidylcholine transfer protein	1.09619
PGSC0003DMG400023462	protein.degradation.ubiquitin.ubiquitin.Ubiquitin	0.462351		PGSC0003DMG400012110	signalling.lipids.Phosphatidylcholine transfer protein	0.569369
PGSC0003DMG400000104	protein.degradation.ubiquitin.ubiquitin.Ubiquitin family protein	-0.864386		PGSC0003DMG400005613	signalling.light.Signal transducer	0.943244
PGSC0003DMG400028241	protein.degradation.ubiquitin.E2.Ubiquitin-conjugating enzyme family protein	-0.369517		PGSC0003DMG400025751	signalling.light.Signal transducer	-0.840558
PGSC0003DMG400029724	protein.degradation.ubiquitin.E2.PHO2	-0.868486		PGSC0003DMG400006442	signalling.light.Early light inducible protein	-1.08083
PGSC0003DMG400027733	protein.degradation.ubiquitin.E2.Ubiquitin carrier protein	-0.657704		PGSC0003DMG400027211	signalling.light.Phytochrome B2	1.30486
PGSC0003DMG400006481	protein.degradation.ubiquitin.E2.Ubiquitin carrier protein	-0.472228		PGSC0003DMG400008751	signalling.light.Conserved gene of unknown function	-1.21152
PGSC0003DMG400027848	protein.degradation.ubiquitin.E2.Ubiquitin carrier protein	-0.717194		PGSC0003DMG400017172	signalling.light.Cryptochrome 2	0.679311
PGSC0003DMG402022253	protein.degradation.ubiquitin.E2.Ubiquitin carrier protein	-1.04749		PGSC0003DMG400007658	signalling.light.Dihydroflavonal-4-reductase	0.546155
PGSC0003DMG400018082	protein.degradation.ubiquitin.E2.Ubiquitin carrier protein	-0.352205		PGSC0003DMG400026417	signalling.light.UPA22	4.26082
PGSC0003DMG400007950	protein.degradation.ubiquitin.E2.Ubiquitin carrier protein	0.620363		PGSC0003DMG400008269	signalling.light.Tic62 protein	0.887084
PGSC0003DMG400033039	protein.degradation.ubiquitin.E2.Ubiquitin carrier protein	-0.915329		PGSC0003DMG401013892	RNA.regulation of transcription.AP2/EREBP, APETALA2/Ethylene-responsive element binding protein family.Ethylene-responsive transcription factor 7	0.842694
PGSC0003DMG400005784	protein.degradation.ubiquitin.E2.Ubiquitin carrier protein	-0.542744		PGSC0003DMG400022304	RNA.regulation of transcription.AP2/EREBP, APETALA2/Ethylene-responsive element binding protein family.Extracellular ligand-gated ion channel	0.720157
PGSC0003DMG400020569	protein.degradation.ubiquitin.E2.Ubiquitin carrier protein	-0.764186		PGSC0003DMG400016527	RNA.regulation of transcription.AP2/EREBP, APETALA2/Ethylene-responsive element binding protein family.AP2 domain-containing transcription factor 2	-1.31776
PGSC0003DMG400031240	protein.degradation.ubiquitin.E2.Ubiquitin carrier protein	2.21114		PGSC0003DMG400015880	RNA.regulation of transcription.AP2/EREBP, APETALA2/Ethylene-responsive element binding protein family.DNA binding protein	0.649848
PGSC0003DMG400027041	protein.degradation.ubiquitin.E2.Ubiquitin carrier protein	-0.343065		PGSC0003DMG400005837	RNA.regulation of transcription.AP2/EREBP, APETALA2/Ethylene-responsive element binding protein family.AP2/ERF domain-containing transcription factor	-0.959031
PGSC0003DMG400015423	protein.degradation.ubiquitin.E2.Ubiquitin carrier protein	-0.325288		PGSC0003DMG400016812	RNA.regulation of transcription.AP2/EREBP, APETALA2/Ethylene-responsive element binding protein family.AP2/ERF-domain protein	0.665407
PGSC0003DMG400004986	protein.degradation.ubiquitin.E2.Ubiquitin-conjugating enzyme E2 8	-0.374018		PGSC0003DMG400016004	RNA.regulation of transcription.AP2/EREBP, APETALA2/Ethylene-responsive element binding protein family.Ethylene response factor 4	2.27766
PGSC0003DMG400028110	protein.degradation.ubiquitin.E2.Ubiquitin carrier protein	0.665543		PGSC0003DMG400012792	RNA.regulation of transcription.bZIP transcription factor family.Leucine zipper transcription factor	-0.912936
PGSC0003DMG400016501	protein.degradation.ubiquitin.E3.RING.Peroxisome assembly protein	-0.495519		PGSC0003DMG400016951	RNA.regulation of transcription.bZIP transcription factor family.Transcription factor TGA7	-0.758747
PGSC0003DMG400025731	protein.degradation.ubiquitin.E3.RING.Zinc ion binding protein	-0.429681		PGSC0003DMG400011633	RNA.regulation of transcription.WRKY domain transcription factor family.WRKY-type transcription factor	-2.17095
PGSC0003DMG400030177	protein.degradation.ubiquitin.E3.RING.Zinc finger family protein	0.859507		PGSC0003DMG400029371	RNA.regulation of transcription.WRKY domain transcription factor family.DNA-binding protein NtWRKY3	-1.06251
PGSC0003DMG400000531	protein.degradation.ubiquitin.E3.RING.Spotted leaf protein	0.579383		PGSC0003DMG400031140	RNA.regulation of transcription.WRKY domain transcription factor family.WRKY transcription factor	-1.611
PGSC0003DMG400013655	protein.degradation.ubiquitin.E3.RING.RING finger protein 113A	-0.416328		PGSC0003DMG400005835	RNA.regulation of transcription.WRKY domain transcription factor family.WRKY transcription factor-30	-1.80187
PGSC0003DMG400023801	protein.degradation.ubiquitin.E3.RING.Armadillo repeat-containing protein	0.902281		PGSC0003DMG400008188	RNA.regulation of transcription.WRKY domain transcription factor family.WRKY transcription factor	-1.41698
PGSC0003DMG400009420	protein.degradation.ubiquitin.E3.RING.Ring finger protein	1.27922		PGSC0003DMG402007388	RNA.regulation of transcription.WRKY domain transcription factor family.MRNA, 1346 bp sequence	-2.0203
PGSC0003DMG400005987	protein.degradation.ubiquitin.E3.RING.E3 ubiquitin ligase PUB14	0.567311		PGSC0003DMG400001435	RNA.regulation of transcription.WRKY domain transcription factor family.Conserved gene of unknown function	0.805196
PGSC0003DMG400000963	protein.degradation.ubiquitin.E3.RING.Ubiquitin-protein ligase	1.36724		PGSC0003DMG400009530	RNA.regulation of transcription.WRKY domain transcription factor family.WRKY transcription factor 3	-1.01675
PGSC0003DMG400028196	protein.degradation.ubiquitin.E3.RING.RING zinc finger protein	0.850352		PGSC0003DMG400005329	RNA.regulation of transcription.WRKY domain transcription factor family.WRKY transcription factor	-0.728324
PGSC0003DMG400018407	protein.degradation.ubiquitin.E3.RING.Zinc finger protein	-1.20211		PGSC0003DMG400019129	RNA.regulation of transcription.MYB-related transcription factor family.DIV3B protein	-1.03432
PGSC0003DMG400028579	protein.degradation.ubiquitin.E3.RING.Gene of unknown function	-0.52845		PGSC0003DMG400028098	RNA.regulation of transcription.MYB-related transcription factor family.Myb RL3	-1.54167
PGSC0003DMG400021684	protein.degradation.ubiquitin.E3.RING.E3 ubiquitin-protein ligase RMA1H1	-1.01002		PGSC0003DMG400024572	RNA.regulation of transcription.MYB-related transcription factor family.MYB transcription factor	0.739316
PGSC0003DMG400002135	protein.degradation.ubiquitin.E3.RING.Zinc finger protein	1.65465		PGSC0003DMG400025632	RNA.regulation of transcription.MYB-related transcription factor family.Myb-like DNA-binding protein	0.992387
PGSC0003DMG400018307	protein.degradation.ubiquitin.E3.RING.E3 ubiquitin-protein ligase RMA1H1	-1.10892		PGSC0003DMG400020730	RNA.regulation of transcription.MYB-related transcription factor family.DIV2B protein	-0.758787
PGSC0003DMG400007883	protein.degradation.ubiquitin.E3.RING.Ring finger protein	2.26264		PGSC0003DMG400033904	RNA.regulation of transcription.MYB-related transcription factor family.SANT/MYB domain protein	-1.25005
PGSC0003DMG400002411	protein.degradation.ubiquitin.E3.RING.Conserved gene of unknown function	-0.485871		PGSC0003DMG400003601	RNA.regulation of transcription.MYB-related transcription factor family.Transcription factor	-3.5549
PGSC0003DMG400030735	protein.degradation.ubiquitin.E3.RING.Zinc finger family protein	0.62925		PGSC0003DMG400037029	RNA.regulation of transcription.C2C2(Zn) DOF zinc finger family.F-box family protein	-2.35668
PGSC0003DMG400005381	protein.degradation.ubiquitin.E3.RING.Brca1 associated ring domain	1.10518		PGSC0003DMG400011630	stress.abiotic.heat.Chloroplast small heat shock protein class I	3.21944
PGSC0003DMG400010342	protein.degradation.ubiquitin.E3.RING.Conserved gene of unknown function	-0.439377		PGSC0003DMG400027673	stress.abiotic.heat.DNAJ heat shock N-terminal domain-containing protein	0.384162
PGSC0003DMG400021373	protein.degradation.ubiquitin.E3.RING.Zinc finger, RING-type	0.86273		PGSC0003DMG400011631	stress.abiotic.heat.Chloroplast small heat shock protein class I	3.05621
PGSC0003DMG400003511	protein.degradation.ubiquitin.E3.RING.U-box domain-containing protein 5	-0.526201		PGSC0003DMG400002928	stress.abiotic.heat.Small molecular heat shock protein	2.85619
PGSC0003DMG401015329	protein.degradation.ubiquitin.E3.RING.Ring finger protein	-0.58754		PGSC0003DMG400030427	stress.abiotic.heat.Hsp20.1 protein	3.88564
PGSC0003DMG400029328	protein.degradation.ubiquitin.E3.RING.Ring finger protein	-1.52264		PGSC0003DMG400024476	stress.abiotic.heat.Heat-shock protein	5.89531
PGSC0003DMG400019526	protein.degradation.ubiquitin.E3.RING.Zinc finger protein	-1.28427		PGSC0003DMG400030339	stress.abiotic.heat.17.6 kD class I small heat shock protein	4.77148
PGSC0003DMG400023602	protein.degradation.ubiquitin.E3.RING.Ubiquitin-protein ligase	1.10246		PGSC0003DMG400011628	stress.abiotic.heat.Chloroplast small heat shock protein class I	2.86125
PGSC0003DMG400003678	protein.degradation.ubiquitin.E3.RING.Nucleic acid binding protein	2.12945		PGSC0003DMG400003160	stress.abiotic.heat.Heat stress transcription factor A-1	1.17625
PGSC0003DMG400024852	protein.degradation.ubiquitin.E3.RING.Shwachman-Bodian-Diamond syndrome protein	-0.449088		PGSC0003DMG400027611	stress.abiotic.heat.Heat shock protein 70	2.6491
PGSC0003DMG400010616	protein.degradation.ubiquitin.E3.RING.E3 ubiquitin ligase PUB14	-0.940924		PGSC0003DMG400009255	stress.abiotic.heat.Small heat-shock protein homolog protein	4.14661
PGSC0003DMG400047336	protein.degradation.ubiquitin.E3.RING.ACRE 132	-1.66566		PGSC0003DMG400009509	stress.abiotic.heat.Heat shock protein 83	2.42479
PGSC0003DMG400001703	protein.degradation.ubiquitin.E3.RING.Protein binding / zinc ion binding	1.52824		PGSC0003DMG400003565	stress.abiotic.heat.DnaJ	0.836814
PGSC0003DMG400012196	protein.degradation.ubiquitin.E3.RING.Zinc finger family protein	-0.589661		PGSC0003DMG400024357	stress.abiotic.heat.DnaJ isoform	2.4329
PGSC0003DMG400028643	protein.degradation.ubiquitin.E3.RING.Conserved gene of unknown function	-0.678335		PGSC0003DMG400021726	stress.abiotic.heat.Furin	1.94935
PGSC0003DMG400029401	protein.degradation.ubiquitin.E3.RING.RING-H2 finger protein ATL80	1.41081		PGSC0003DMG400031750	stress.abiotic.heat.Protein SIS1	2.04413
PGSC0003DMG400007198	protein.degradation.ubiquitin.E3.RING.RING zinc finger protein	0.67632		PGSC0003DMG400023622	stress.abiotic.heat.Peroxisomal small heat shock protein	2.29352
PGSC0003DMG400019332	protein.degradation.ubiquitin.E3.RING.Copine I	-0.697362		PGSC0003DMG400030341	stress.abiotic.heat.17.6 kDa class I heat shock protein	3.4068
PGSC0003DMG400007928	protein.degradation.ubiquitin.E3.RING.Rnf5	-0.91561		PGSC0003DMG400011632	stress.abiotic.heat.Chloroplast small heat shock protein class I	2.96186
PGSC0003DMG400014487	protein.degradation.ubiquitin.E3.RING.Zinc finger family protein	-1.24328		PGSC0003DMG400011627	stress.abiotic.heat.Chloroplast small heat shock protein class I	3.50388
PGSC0003DMG400025880	protein.degradation.ubiquitin.E3.RING.Protein binding / zinc ion binding	-0.418849		PGSC0003DMG400009869	stress.abiotic.heat.DNAJ	2.24897
PGSC0003DMG400030428	protein.degradation.ubiquitin.E3.RING.Zinc finger protein	0.977758		PGSC0003DMG400028634	stress.abiotic.heat.Heat shock protein	1.77719
PGSC0003DMG400015408	protein.degradation.ubiquitin.E3.RING.Zinc finger protein	-0.706484		PGSC0003DMG400028624	stress.abiotic.heat.Small heat-shock protein	3.3421
PGSC0003DMG400006043	protein.degradation.ubiquitin.E3.RING.RING-H2 finger protein ATL1L	1.24761		PGSC0003DMG400001442	stress.abiotic.heat.Heat shock protein	0.819842
PGSC0003DMG400017179	protein.degradation.ubiquitin.E3.RING.Ring finger protein	1.58603		PGSC0003DMG400003219	stress.abiotic.heat.Small heat shock protein, chloroplastic	6.09586
PGSC0003DMG400010745	protein.degradation.ubiquitin.E3.RING.Ubiquitin-protein ligase	-0.79203		PGSC0003DMG400030340	stress.abiotic.heat.17.6 kD class I small heat shock protein	3.98616
PGSC0003DMG400006042	protein.degradation.ubiquitin.E3.RING.RING-H2 finger protein ATL1L	1.73069		PGSC0003DMG400030089	stress.abiotic.heat.Heat shock protein 70kD	2.41566
PGSC0003DMG401029469	protein.degradation.ubiquitin.E3.RING.Cleavage and polyadenylation specificity factor	-0.530818		PGSC0003DMG400016941	stress.abiotic.heat.Conserved gene of unknown function	-0.886087
PGSC0003DMG400028514	protein.degradation.ubiquitin.E3.RING.Conserved gene of unknown function	-0.485021		PGSC0003DMG400012619	stress.abiotic.heat.Heat-shock protein	5.66472
PGSC0003DMG400030571	protein.degradation.ubiquitin.E3.RING.Ring finger containing protein	3.0996		PGSC0003DMG400027472	stress.abiotic.heat.ATP binding protein	-0.564631
PGSC0003DMG402026315	protein.degradation.ubiquitin.E3.RING.Ring finger protein	-0.849049		PGSC0003DMG400021737	stress.abiotic.heat.Class II small heat shock protein Le-HSP17.6	3.07159
PGSC0003DMG400007929	protein.degradation.ubiquitin.E3.RING.E3 ubiquitin-protein ligase RMA1H1	-0.946788		PGSC0003DMG400027750	stress.abiotic.heat.Hsc70	1.23662
PGSC0003DMG400033057	protein.degradation.ubiquitin.E3.RING.Putative anti-virus transcriptional factor	-0.520769		PGSC0003DMG400009173	stress.abiotic.heat.Small heat stress protein class CIII	6.53041
PGSC0003DMG400029790	protein.degradation.ubiquitin.E3.RING.Zinc finger family protein	1.87739		PGSC0003DMG400024644	stress.abiotic.heat.101 kDa heat shock protein	1.75831
PGSC0003DMG400020819	protein.degradation.ubiquitin.E3.RING.Ring finger protein	1.61174		PGSC0003DMG400030426	stress.abiotic.heat.17.6 kD class I small heat shock protein	2.1892
PGSC0003DMG400028140	protein.degradation.ubiquitin.E3.RING.Ring finger protein	-0.95929		PGSC0003DMG400014212	stress.abiotic.heat.Heat shock protein	4.09856
PGSC0003DMG400017959	protein.degradation.ubiquitin.E3.RING.Zinc finger family protein	-0.502591		PGSC0003DMG400011977	stress.abiotic.heat.Small heat shock protein	3.52384
PGSC0003DMG400000837	protein.degradation.ubiquitin.E3.RING.Armadillo repeat-containing protein	-1.10518		PGSC0003DMG400019137	stress.abiotic.heat.18.1 kDa class I heat shock protein	-1.91478
PGSC0003DMG400003412	protein.degradation.ubiquitin.E3.RING.General negative transcription regulator	0.953183		PGSC0003DMG400000444	stress.abiotic.heat.Heat shock cognate 70 kDa protein	1.8865
PGSC0003DMG400033082	protein.degradation.ubiquitin.E3.RING.Membrane associated ring finger 1,8	0.468033		PGSC0003DMG400000079	stress.abiotic.heat.BCL-2-associated athanogene 6	2.11754
PGSC0003DMG400025845	protein.degradation.ubiquitin.E3.RING.Zinc finger protein-like 1	0.697853		PGSC0003DMG400008187	stress.abiotic.heat.Class II small heat shock protein Le-HSP17.6	2.65636
PGSC0003DMG400027228	protein.degradation.ubiquitin.E3.RING.Zinc finger, RING-type	0.821127		PGSC0003DMG400004808	stress.abiotic.heat.Mitochondrial small heat shock protein	2.76185
PGSC0003DMG400020271	protein.degradation.ubiquitin.E3.RING.Ubiquitin-protein ligase	-0.935872		PGSC0003DMG400020718	stress.abiotic.heat.Heat-shock protein	4.27929
PGSC0003DMG400033921	protein.degradation.ubiquitin.E3.RING.Zinc finger protein	0.565794		PGSC0003DMG400024503	secondary metabolism.isoprenoids.non-mevalonate pathway.DXR.1-deoxy-D-xylulose-5-phosphate reductoisomerase	0.427297
PGSC0003DMG400011337	protein.degradation.ubiquitin.E3.RING.Nucleotide binding protein	1.42924		PGSC0003DMG401018218	secondary metabolism.isoprenoids.non-mevalonate pathway.CMS.2-C-methyl-D-erythritol 4-phosphate cytidyltransferase	0.946818
PGSC0003DMG400024614	protein.degradation.ubiquitin.E3.RING.Zinc finger protein	-0.432164		PGSC0003DMG400022703	secondary metabolism.isoprenoids.non-mevalonate pathway.CMK.4-diphosphocytidyl-2-C-methyl-D-erythritol kinase, chloroplastic/chromoplastic	0.567608
PGSC0003DMG400011545	protein.degradation.ubiquitin.E3.RING.E3 ubiquitin ligase PUB14	-1.08648		PGSC0003DMG400012185	secondary metabolism.isoprenoids.non-mevalonate pathway.MCS.2-C-methyl-D-erythritol 2,4-cyclodiphosphate synthase, chloroplastic	0.749074
PGSC0003DMG400001841	protein.degradation.ubiquitin.E3.RING.Ubiquitin-protein ligase	-0.641756		PGSC0003DMG400002687	secondary metabolism.isoprenoids.non-mevalonate pathway.geranylgeranyl pyrophosphate synthase.Geranyl geranyl pyrophosphate synthase	0.655145
PGSC0003DMG400000836	protein.degradation.ubiquitin.E3.RING.Armadillo repeat-containing protein	-1.08383		PGSC0003DMG400027856	secondary metabolism.isoprenoids.non-mevalonate pathway.geranylgeranyl pyrophosphate synthase.Geranylgeranyl pyrophosphate synthase 2	1.06963
PGSC0003DMG400006184	protein.degradation.ubiquitin.E3.SCF.SKP.Skp1	-0.389873		PGSC0003DMG400006712	secondary metabolism.isoprenoids.mevalonate pathway.Neryl diphosphate synthase 1	-0.587134
PGSC0003DMG400026723	protein.degradation.ubiquitin.E3.SCF.SKP.SKP1	-0.661025		PGSC0003DMG400031437	secondary metabolism.isoprenoids.mevalonate pathway.Neryl diphosphate synthase 1	-1.0172
PGSC0003DMG400026722	protein.degradation.ubiquitin.E3.SCF.SKP.SKP1 3	-0.309318		PGSC0003DMG401017380	secondary metabolism.isoprenoids.mevalonate pathway.acetyl-CoA C-acyltransferase.Cytosolic acetoacetyl-coenzyme A thiolase	0.905583
PGSC0003DMG400006185	protein.degradation.ubiquitin.E3.SCF.SKP.Skp1 1	-0.922099		PGSC0003DMG400010900	secondary metabolism.isoprenoids.mevalonate pathway.acetyl-CoA C-acyltransferase.Cytosolic acetoacetyl-coenzyme A thiolase	0.723271
PGSC0003DMG400019300	protein.degradation.ubiquitin.E3.SCF.FBOX.F-box/leucine rich repeat protein	1.48876		PGSC0003DMG400013663	secondary metabolism.isoprenoids.mevalonate pathway.HMG-CoA reductase.3-hydroxy-3-methylglutaryl-coenzyme A reductase 1	0.920007
PGSC0003DMG400026998	protein.degradation.ubiquitin.E3.SCF.FBOX.IS10 transposase	-0.532642		PGSC0003DMG400007268	secondary metabolism.isoprenoids.mevalonate pathway.isopentenyl pyrophosphate:dimethyllallyl pyrophosphate isomerase.Plastid isopentenyl diphosphate isomerase	0.607255
PGSC0003DMG400011352	protein.degradation.ubiquitin.E3.SCF.FBOX.TLP domain class transcription factor	0.384349		PGSC0003DMG400023359	secondary metabolism.isoprenoids.mevalonate pathway.isopentenyl pyrophosphate:dimethyllallyl pyrophosphate isomerase.Isopentenyl diphosphate isomerase	0.554112
PGSC0003DMG400026513	protein.degradation.ubiquitin.E3.SCF.FBOX.Ubiquitin-protein ligase	-0.864382		PGSC0003DMG400029788	secondary metabolism.isoprenoids.mevalonate pathway.farnesyl pyrophosphate synthetase.Farnesyl pyrophosphate synthase	0.529695
PGSC0003DMG400000884	protein.degradation.ubiquitin.E3.SCF.FBOX.F-box family protein	-0.535277		PGSC0003DMG400008642	secondary metabolism.isoprenoids.tocopherol biosynthesis.Prenyltransferase	0.757039
PGSC0003DMG400023703	protein.degradation.ubiquitin.E3.SCF.FBOX.F-box family protein	-0.864774		PGSC0003DMG400013389	secondary metabolism.isoprenoids.tocopherol biosynthesis.MPBQ/MSBQ methyltransferase.37kDa chloroplast inner envelope membrane polypeptide	0.483883
PGSC0003DMG400008951	protein.degradation.ubiquitin.E3.SCF.FBOX.Transcription regulation	-0.524865		PGSC0003DMG400029051	secondary metabolism.isoprenoids.tocopherol biosynthesis.tocopherol cyclase.Tocopherol cyclase	0.838014
PGSC0003DMG400014329	protein.degradation.ubiquitin.E3.SCF.FBOX.F-box family protein	-0.727454		PGSC0003DMG400025098	secondary metabolism.isoprenoids.carotenoids.All-trans-retinol 13,14-reductase	-0.567616
PGSC0003DMG400015853	protein.degradation.ubiquitin.E3.SCF.FBOX.EIN3-binding F-box protein 1	-0.416991		PGSC0003DMG400003660	secondary metabolism.isoprenoids.carotenoids.Amine oxidase	1.30654
PGSC0003DMG400022273	protein.degradation.ubiquitin.E3.SCF.FBOX.F-box family protein	-0.363928		PGSC0003DMG400024063	secondary metabolism.isoprenoids.carotenoids.phytoene synthase.Phytoene synthase 1, chloroplastic	-1.53926
PGSC0003DMG400016341	protein.degradation.ubiquitin.E3.SCF.FBOX.F-box-containing protein 2	-0.470704		PGSC0003DMG400000333	secondary metabolism.isoprenoids.carotenoids.lycopene epsilon cyclase.Lycopene epsilon cyclase	1.12856
PGSC0003DMG400000503	protein.degradation.ubiquitin.E3.SCF.FBOX.IS10 transposase	1.2747		PGSC0003DMG400000333	secondary metabolism.isoprenoids.carotenoids.lycopene beta cyclase.Lycopene epsilon cyclase	1.12856
PGSC0003DMG400000797	protein.degradation.ubiquitin.E3.SCF.FBOX.F-box family protein	-0.587233		PGSC0003DMG400010688	secondary metabolism.isoprenoids.carotenoids.violaxanthin de-epoxidase.Violaxanthin de-epoxidase	0.420046
PGSC0003DMG400008402	protein.degradation.ubiquitin.E3.SCF.FBOX.F-box family protein	-0.508394		PGSC0003DMG400018286	secondary metabolism.isoprenoids.terpenoids.Vetispiradiene synthase	2.22228
PGSC0003DMG400021673	protein.degradation.ubiquitin.E3.SCF.FBOX.F-box family protein	-0.681155		PGSC0003DMG400011783	secondary metabolism.isoprenoids.terpenoids.Cembratrienol synthase 2a	-0.697891
PGSC0003DMG400014829	protein.degradation.ubiquitin.E3.SCF.FBOX.Ubiquitin-protein ligase	2.01009		PGSC0003DMG402011252	secondary metabolism.isoprenoids.terpenoids.Linalool synthase	-0.650095
PGSC0003DMG400004030	protein.degradation.ubiquitin.E3.SCF.FBOX.Ubiquitin-protein ligase	-1.12126		PGSC0003DMG400018284	secondary metabolism.isoprenoids.terpenoids.Vetispiradiene synthase	2.69068
PGSC0003DMG400012568	protein.degradation.ubiquitin.E3.SCF.FBOX.F-box family protein	-0.608612		PGSC0003DMG400000851	secondary metabolism.phenylpropanoids.Conserved gene of unknown function	1.28968
PGSC0003DMG400019971	protein.degradation.ubiquitin.E3.SCF.FBOX.Circadian clock-associated FKF1	-1.02447		PGSC0003DMG400016411	secondary metabolism.phenylpropanoids.Isochorismatase	1.11321
PGSC0003DMG400034305	protein.degradation.ubiquitin.E3.SCF.FBOX.F-box family protein	-0.514783		PGSC0003DMG400013779	secondary metabolism.phenylpropanoids.NADPH-cytochrome P450 oxidoreductase	-0.821267
PGSC0003DMG400030928	protein.degradation.ubiquitin.E3.SCF.FBOX.EIN3-binding F-box protein 1	-1.02025		PGSC0003DMG400025219	secondary metabolism.phenylpropanoids.Acyltransferase 2	0.640724
PGSC0003DMG400024288	protein.degradation.ubiquitin.E3.SCF.FBOX.Ubiquitin-protein ligase	-0.493368		PGSC0003DMG400004342	secondary metabolism.phenylpropanoids.O-methyltransferase	0.913622
PGSC0003DMG400016227	protein.degradation.ubiquitin.E3.SCF.FBOX.Ubiquitin-protein ligase	0.404307		PGSC0003DMG400001075	secondary metabolism.phenylpropanoids.Hsr201 protein	-0.396624
PGSC0003DMG400020140	protein.degradation.ubiquitin.E3.SCF.FBOX.F-box/leucine rich repeat protein	0.940333		PGSC0003DMG400008122	secondary metabolism.phenylpropanoids.AMP dependent CoA ligase	1.01422
PGSC0003DMG400027417	protein.degradation.ubiquitin.E3.SCF.FBOX.F-box/kelch-repeat protein	0.954156		PGSC0003DMG400025206	secondary metabolism.phenylpropanoids.Acyltransferase	3.09097
PGSC0003DMG400020507	protein.degradation.ubiquitin.E3.SCF.FBOX.F-box family protein	1.01133		PGSC0003DMG400026275	secondary metabolism.phenylpropanoids.O-methyltransferase	2.06859
PGSC0003DMG400018437	protein.degradation.ubiquitin.E3.APC.Anaphase promoting complex protein	0.90645		PGSC0003DMG401021549	secondary metabolism.phenylpropanoids.lignin biosynthesis.PAL.Phenylalanine ammonia-lyase	-0.594044
PGSC0003DMG402026984	protein.degradation.ubiquitin.E3.BTB/POZ Cullin3.BTB/POZ.BTB/POZ domain-containing protein	-1.14512		PGSC0003DMG400031457	secondary metabolism.phenylpropanoids.lignin biosynthesis.PAL.Phenylalanine ammonia-lyase 1	-0.747813
PGSC0003DMG400022260	protein.degradation.ubiquitin.E3.BTB/POZ Cullin3.BTB/POZ.BTB/POZ domain-containing protein	-0.609458		PGSC0003DMG400023458	secondary metabolism.phenylpropanoids.lignin biosynthesis.PAL.Phenylalanine ammonia-lyase	-0.612013
PGSC0003DMG400015229	protein.degradation.ubiquitin.E3.BTB/POZ Cullin3.BTB/POZ.BTB/POZ domain-containing protein	2.12022		PGSC0003DMG402021564	secondary metabolism.phenylpropanoids.lignin biosynthesis.PAL.Phenylalanine ammonia-lyase	-0.68842
PGSC0003DMG400011136	protein.degradation.ubiquitin.ubiquitin protease.Ubiquitin carboxyl-terminal hydrolase	-0.294577		PGSC0003DMG400003155	secondary metabolism.phenylpropanoids.lignin biosynthesis.4CL.4-coumarate:CoA ligase	-0.861842
PGSC0003DMG400008609	protein.degradation.ubiquitin.ubiquitin protease.Meprin and TRAF homology domain-containing protein / MATH domain-containing protein	1.55235		PGSC0003DMG400018687	secondary metabolism.phenylpropanoids.lignin biosynthesis.CCoAOMT.O-methyltransferase	-0.894327
PGSC0003DMG400028108	protein.degradation.ubiquitin.proteasom.Proteasome subunit alpha type	0.39574		PGSC0003DMG400006448	secondary metabolism.phenylpropanoids.lignin biosynthesis.CCoAOMT.Caffeoyl-CoA O-methyltransferase	-0.60872
PGSC0003DMG400020441	protein.degradation.ubiquitin.proteasom.Proteasome subunit alpha type	1.3298		PGSC0003DMG400010092	secondary metabolism.phenylpropanoids.lignin biosynthesis.CCR1.Cinnamoyl-CoA reductase	-0.956093
PGSC0003DMG400021858	protein.degradation.ubiquitin.proteasom.26S proteasome regulatory subunit rpn1	2.26899		PGSC0003DMG400000521	secondary metabolism.phenylpropanoids.lignin biosynthesis.CCR1.Cinnamoyl-CoA reductase	-0.90846
PGSC0003DMG400018104	protein.degradation.ubiquitin.proteasom.Cell division cycle protein 48	-1.05213		PGSC0003DMG400000560	secondary metabolism.phenylpropanoids.lignin biosynthesis.COMT.Catechol O-methyltransferase	-0.567468
PGSC0003DMG400027201	protein.degradation.ubiquitin.proteasom.26S proteasome subunit	0.482509		PGSC0003DMG402016112	secondary metabolism.phenylpropanoids.lignin biosynthesis.CAD.Sinapyl alcohol dehydrogenase 2	0.643568
PGSC0003DMG400012003	protein.degradation.ubiquitin.proteasom.Cell division control protein	-0.53942		PGSC0003DMG400015678	secondary metabolism.phenylpropanoids.lignin biosynthesis.CAD.10-hydroxygeraniol oxidoreductase	-1.16789
PGSC0003DMG400024449	protein.degradation.ubiquitin.proteasom.26S proteasome subunit	-0.752775		PGSC0003DMG400021152	secondary metabolism.phenylpropanoids.lignin biosynthesis.CAD.Alcohol dehydrogenase	-1.46074
PGSC0003DMG400010046	protein.degradation.ubiquitin.proteasom.Proteasome maturation factor UMP1 family protein	-0.276045		PGSC0003DMG400022109	secondary metabolism.N misc.alkaloid-like.Conserved gene of unknown function	1.41887
PGSC0003DMG400002904	protein.degradation.ubiquitin.proteasom.Proteasome subunit alpha type-6	0.297441		PGSC0003DMG400017160	secondary metabolism.N misc.cyanogenic glycosides.Cyanate hydratase	0.948471
PGSC0003DMG400013550	stress.biotic.respiratory burst.Respiratory burst oxidase	1.49146		PGSC0003DMG400024154	secondary metabolism.sulfur-containing.glucosinolates.synthesis.aliphatic.methylthioalkylmalate isomerase small subunit (MAM-IS).3-isopropylmalate dehydrogenase small subunit	0.511246
PGSC0003DMG400004367	stress.biotic.signalling.Salt responsive protein 1	1.16013		PGSC0003DMG402023841	secondary metabolism.wax.Sterol desaturase	-1.35135
PGSC0003DMG400023159	stress.biotic.signalling.MLO-like.MLO 8	0.846447		PGSC0003DMG400033650	secondary metabolism.wax.Sterol desaturase	0.566401
PGSC0003DMG400013667	stress.biotic.signalling.MLO-like.MLO 8	-0.882993		PGSC0003DMG400005436	secondary metabolism.wax.Sterol desaturase	0.70079
PGSC0003DMG400018271	stress.biotic.signalling.MLO-like.Calmodulin binding protein	1.7353		PGSC0003DMG400007056	secondary metabolism.flavonoids.chalcones.Chalcone isomerase	1.19573
PGSC0003DMG400011577	stress.biotic.PR-proteins.Disease resistance-responsive family protein	1.40251		PGSC0003DMG400019110	secondary metabolism.flavonoids.chalcones.Chalcone synthase 2	-0.603895
PGSC0003DMG400030182	stress.biotic.PR-proteins.Conserved gene of unknown function	1.51483		PGSC0003DMG400011655	secondary metabolism.flavonoids.chalcones.Chalcone isomerase	-0.590936
PGSC0003DMG400035647	stress.biotic.PR-proteins.Disease resistance response protein	1.45355		PGSC0003DMG400029621	secondary metabolism.flavonoids.chalcones.Chalcone synthase 1B	-0.82557
PGSC0003DMG400015556	stress.biotic.PR-proteins.Conserved gene of unknown function	1.13934		PGSC0003DMG400016867	secondary metabolism.flavonoids.chalcones.Chalcone synthase J	1.41834
PGSC0003DMG400046546	stress.biotic.PR-proteins.Tir-nbs resistance protein	-2.16682		PGSC0003DMG400001635	secondary metabolism.flavonoids.chalcones.Chalcone synthase	2.08909
PGSC0003DMG400013556	stress.biotic.PR-proteins.Conserved gene of unknown function	1.01641		PGSC0003DMG400029620	secondary metabolism.flavonoids.chalcones.Chalcone synthase 1B	-0.893852
PGSC0003DMG400030396	stress.biotic.PR-proteins.Conserved gene of unknown function	1.44854		PGSC0003DMG400020127	secondary metabolism.flavonoids.chalcones.Chalcone isomerase	1.15678
PGSC0003DMG400032229	stress.biotic.PR-proteins.Dirigent 2	1.38607		PGSC0003DMG400008632	secondary metabolism.flavonoids.chalcones.Chalcone synthase J	1.45138
PGSC0003DMG400041872	stress.biotic.PR-proteins.Disease resistance response protein	-1.30516		PGSC0003DMG400007665	secondary metabolism.flavonoids.dihydroflavonols.Cinnamoyl-CoA reductase	1.17592
PGSC0003DMG400023415	stress.biotic.PR-proteins.Conserved gene of unknown function	1.6723		PGSC0003DMG400010092	secondary metabolism.flavonoids.dihydroflavonols.Cinnamoyl-CoA reductase	-0.956093
PGSC0003DMG400027052	stress.biotic.PR-proteins.proteinase inhibitors.trypsin inhibitor.Kunitz trypsin inhibitor	1.06359		PGSC0003DMG400000521	secondary metabolism.flavonoids.dihydroflavonols.Cinnamoyl-CoA reductase	-0.90846
PGSC0003DMG400010141	stress.biotic.PR-proteins.proteinase inhibitors.trypsin inhibitor.Stigma expressed protein	3.34466		PGSC0003DMG400010000	secondary metabolism.flavonoids.dihydroflavonols.Cinnamoyl-CoA reductase	0.886051
PGSC0003DMG400029534	stress.biotic.PR-proteins.proteinase inhibitors.trypsin inhibitor.Kunitz-type protease inhibitor KPI-D2.2	2.45967		PGSC0003DMG400024643	secondary metabolism.flavonoids.dihydroflavonols.Flavonoid 3'-monooxygenase	-0.588618
PGSC0003DMG400010136	stress.biotic.PR-proteins.proteinase inhibitors.trypsin inhibitor.Stigma expressed protein	4.12547		PGSC0003DMG400003691	secondary metabolism.flavonoids.isoflavones.isoflavone reductase.Phenylcoumaran benzylic ether reductase	0.898931
PGSC0003DMG400015850	stress.abiotic.IDS4	1.17788		PGSC0003DMG400032510	secondary metabolism.simple phenols.L-ascorbate oxidase	-2.03088
PGSC0003DMG400030097	stress.abiotic.Gamma-glutamyl transferase	0.750116
PGSC0003DMG400025283	stress.abiotic.Conserved gene of unknown function	0.906265
PGSC0003DMG400022760	stress.abiotic.Conserved gene of unknown function	0.678494
PGSC0003DMG400014312	stress.abiotic.BCL-2-associated athanogene 3	0.773714
PGSC0003DMG400002890	stress.abiotic.Xenotropic and polytropic murine leukemia virus receptor ids-4	0.876425
PGSC0003DMG400026017	stress.abiotic.Xenotropic and polytropic murine leukemia virus receptor	2.11483
PGSC0003DMG400020545	stress.abiotic.BCL-2 binding anthanogene-1	1.37782
PGSC0003DMG400015755	stress.abiotic.heat.DnaJ isoform	-1.03311
PGSC0003DMG400007962	stress.abiotic.heat.HSF domain class transcription factor	1.33594
PGSC0003DMG400006735	stress.abiotic.heat.DNAJ heat shock N-terminal domain-containing protein	-2.44454
PGSC0003DMG400009004	stress.abiotic.heat.Chaperone protein dnaJ	0.658719
PGSC0003DMG400027591	stress.abiotic.heat.Conserved gene of unknown function	1.61101
PGSC0003DMG400022159	stress.abiotic.heat.Heat shock cognate protein 80	-0.723284
PGSC0003DMG400004086	stress.abiotic.heat.Heat shock	0.708266
PGSC0003DMG400019208	stress.abiotic.heat.Heat shock cognate 70 kDa protein 2	-0.895322
PGSC0003DMG400018544	stress.abiotic.heat.Luminal-binding protein 5	0.810746
PGSC0003DMG400004662	stress.abiotic.heat.DNA binding protein	-0.840167
PGSC0003DMG400024887	stress.abiotic.heat.Chloroplast heat shock protein 70-2	-0.364088
PGSC0003DMG400017334	stress.abiotic.heat.Heat shock factor protein	-0.869682
PGSC0003DMG400012579	stress.abiotic.heat.Chaperone protein DNAj	-0.557825
PGSC0003DMG400008917	stress.abiotic.heat.Heat shock protein 70	-0.724547
PGSC0003DMG400028488	stress.abiotic.heat.DnaJ protein	-0.780659
PGSC0003DMG400001985	stress.abiotic.heat.DnaJ	-0.738238
PGSC0003DMG401005259	stress.abiotic.heat.Conserved gene of unknown function	0.662087
PGSC0003DMG400011719	stress.abiotic.heat.18.5 kDa class I heat shock protein	-0.431509
PGSC0003DMG400009940	stress.abiotic.heat.Endoplasmin homolog	0.647239
PGSC0003DMG400019344	stress.abiotic.heat.DNA binding protein	-1.69327
PGSC0003DMG400016270	stress.abiotic.heat.Heat stress transcription factor A-6b	-2.07831
PGSC0003DMG400025425	stress.abiotic.heat.DnaJ	-0.416672
PGSC0003DMG400014323	stress.abiotic.heat.Heat shock factor protein	-0.784864
PGSC0003DMG400015920	stress.abiotic.heat.Heat shock 70 kDa protein	0.749846
PGSC0003DMG400023400	stress.abiotic.heat.DnaJ	-0.750872
PGSC0003DMG400012254	stress.abiotic.heat.Luminal-binding protein	0.967306
PGSC0003DMG400018717	stress.abiotic.heat.Hsp20/alpha crystallin family protein	3.81861
PGSC0003DMG400000380	stress.abiotic.heat.HSF domain class transcription factor	-1.10652
PGSC0003DMG400022291	stress.abiotic.cold.C2 domain-containing protein	-0.338073
PGSC0003DMG400025160	stress.abiotic.cold.COR413-PM2	-0.845867
PGSC0003DMG400002388	stress.abiotic.drought/salt.ATP binding protein	1.24223
PGSC0003DMG401030861	stress.abiotic.drought/salt.Early-responsive to dehydration 3	2.04492
PGSC0003DMG400001213	stress.abiotic.drought/salt.ATP binding protein	1.01123
PGSC0003DMG400023317	stress.abiotic.drought/salt.ATP binding protein	0.354408
PGSC0003DMG400017221	stress.abiotic.drought/salt.S-adenosylmethionine-dependent methyltransferase	0.844268
PGSC0003DMG400021464	stress.abiotic.drought/salt.Conserved gene of unknown function	2.43888
PGSC0003DMG400007624	stress.abiotic.drought/salt.ERD15	-0.874409
PGSC0003DMG400002844	stress.abiotic.drought/salt.ATP binding protein	0.852988
PGSC0003DMG400013406	stress.abiotic.drought/salt.S-adenosylmethionine-dependent methyltransferase	1.20958
PGSC0003DMG400031761	stress.abiotic.drought/salt.Fiber protein Fb2	-0.936457
PGSC0003DMG400027137	stress.abiotic.drought/salt.ATP binding protein	0.864614
PGSC0003DMG400027769	stress.abiotic.drought/salt.Methyltransferase PMT13	0.988544
PGSC0003DMG400028378	stress.abiotic.drought/salt.ATP binding protein	1.04006
PGSC0003DMG400031262	stress.abiotic.drought/salt.Methyltransferase	1.05065
PGSC0003DMG400029848	stress.abiotic.drought/salt.Dehydration-induced protein ERD15	-0.582378
PGSC0003DMG400031473	stress.abiotic.drought/salt.S-adenosylmethionine-dependent methyltransferase	1.19444
PGSC0003DMG400018465	stress.abiotic.drought/salt.Methyltransferase PMT20	0.568955
PGSC0003DMG402003745	stress.abiotic.touch/wounding.Nicotiana tabacum wound inducive mRNA , complete cds	-0.897882
PGSC0003DMG400015464	stress.abiotic.touch/wounding.Nicotiana tabacum wound inducive mRNA , complete cds	-1.7081
PGSC0003DMG400006643	stress.abiotic.touch/wounding.Gene of unknown function	-1.05049
PGSC0003DMG400023949	stress.abiotic.unspecified.Abscisic acid receptor PYL4	-1.15768
PGSC0003DMG400029523	stress.abiotic.unspecified.Major latex	1.65934
PGSC0003DMG400029194	stress.abiotic.unspecified.Abscisic acid receptor PYL4	-0.747687
PGSC0003DMG400022636	stress.abiotic.unspecified.Germin 5	1.42482
PGSC0003DMG400028357	stress.abiotic.unspecified.Conserved gene of unknown function	1.3575
PGSC0003DMG400026148	stress.abiotic.unspecified.USP family protein	-1.5104
PGSC0003DMG400015897	stress.abiotic.unspecified.Abscisic acid receptor PYL4	-1.85658
PGSC0003DMG400013096	stress.abiotic.unspecified.Germin 12	1.52195
PGSC0003DMG400020709	stress.abiotic.unspecified.Germin 12	1.5234
PGSC0003DMG400022182	stress.abiotic.unspecified.Rhicadhesin receptor	1.79102
PGSC0003DMG400030243	stress.abiotic.unspecified.Major latex	-1.14202
PGSC0003DMG400020724	stress.abiotic.unspecified.Conserved gene of unknown function	1.33302
PGSC0003DMG400020630	stress.abiotic.unspecified.Allergen BRSn20	1.43249
PGSC0003DMG400017178	stress.abiotic.unspecified.Rhicadhesin receptor	1.71631
PGSC0003DMG400011033	stress.abiotic.unspecified.Abscisic acid receptor PYL4	-0.566911
PGSC0003DMG400021830	stress.abiotic.unspecified.Allergen BRSn20	0.882377
PGSC0003DMG400014628	stress.abiotic.unspecified.Universal stress protein family protein	-1.19268
PGSC0003DMG400001380	stress.abiotic.unspecified.Pollen Ole e 1 allergen and extensin	1.7498
PGSC0003DMG400029700	stress.abiotic.unspecified.Proline-rich protein 1	2.98041
PGSC0003DMG400018276	stress.abiotic.unspecified.Germin	0.989959
PGSC0003DMG400017514	stress.abiotic.unspecified.Abscisic acid receptor PYL1	1.6001
PGSC0003DMG400018275	stress.abiotic.unspecified.Germin	1.0771
PGSC0003DMG400027118	stress.abiotic.unspecified.Abscisic acid receptor PYL4	-1.57788
PGSC0003DMG400013099	stress.abiotic.unspecified.Conserved gene of unknown function	1.22872
PGSC0003DMG400002779	redox.thioredoxin.Disulfide-isomerase	0.46456
PGSC0003DMG400017632	redox.thioredoxin.Thioredoxin H	1.17157
PGSC0003DMG400001047	redox.thioredoxin.Thioredoxin domain-containing protein	0.600146
PGSC0003DMG400004150	redox.thioredoxin.Protein disulfide isomerase	1.08672
PGSC0003DMG400002622	redox.thioredoxin.Protein disulfide isomerase	0.6641
PGSC0003DMG400021716	redox.thioredoxin.Thioredoxin h	-0.985064
PGSC0003DMG400012429	redox.thioredoxin.TPR repeat-containing thioredoxin TTL1	0.835759
PGSC0003DMG400029887	redox.thioredoxin.Thioredoxin h	-0.374548
PGSC0003DMG400013301	redox.thioredoxin.Thioredoxin domain-containing protein	0.484147
PGSC0003DMG400017569	redox.thioredoxin.Protein disulfide-isomerase	0.663876
PGSC0003DMG400000661	redox.thioredoxin.Protein disulfide isomerase family	0.630701
PGSC0003DMG400014007	redox.thioredoxin.Protein disulfide isomerase	1.09015
PGSC0003DMG400003755	redox.thioredoxin.Thioredoxin	0.437961
PGSC0003DMG400022793	redox.ascorbate and glutathione.Cytochrome	1.32916
PGSC0003DMG400000803	redox.ascorbate and glutathione.Cytochrome B561 family protein	1.56396
PGSC0003DMG400017352	redox.ascorbate and glutathione.Dopamine beta-monooxygenase	1.47348
PGSC0003DMG400020160	redox.ascorbate and glutathione.Cytochrome b5	1.20732
PGSC0003DMG400014328	redox.ascorbate and glutathione.Steroid binding protein	-0.35768
PGSC0003DMG400018534	redox.ascorbate and glutathione.Cytochome b5	-0.261039
PGSC0003DMG400014340	redox.ascorbate and glutathione.Cytochrome B561	0.653102
PGSC0003DMG400000127	redox.ascorbate and glutathione.Cytochrome b5 isoform Cb5-A	-0.333211
PGSC0003DMG400022792	redox.ascorbate and glutathione.Cytochrome B561	-1.56217
PGSC0003DMG402003646	redox.ascorbate and glutathione.ascorbate.Ascorbate peroxidase	1.70016
PGSC0003DMG400030063	redox.ascorbate and glutathione.ascorbate.Ascorbate peroxidase	0.435019
PGSC0003DMG400012322	redox.ascorbate and glutathione.ascorbate.Monodehydroascorbate reductase	1.05483
PGSC0003DMG400023416	redox.ascorbate and glutathione.ascorbate.Dehydroascorbate reductase	1.1579
PGSC0003DMG400003645	redox.ascorbate and glutathione.ascorbate.Ascorbate peroxidase	2.3124
PGSC0003DMG400027012	redox.ascorbate and glutathione.ascorbate.GDP-L-galactose-hexose-1-phosphate guanyltransferase.GDP-L-galactose phosphorylase	-0.778002
PGSC0003DMG400029663	redox.ascorbate and glutathione.glutathione.Glutathione reductase	-0.524459
PGSC0003DMG400000288	redox.ascorbate and glutathione.glutathione.Gamma glutamyl transpeptidases	-0.424651
PGSC0003DMG400002777	redox.ascorbate and glutathione.glutathione.Dihydrolipoyl dehydrogenase	0.76633
PGSC0003DMG400012344	redox.ascorbate and glutathione.glutathione.Phospholipid hydroperoxide glutathione peroxidase	-0.320018
PGSC0003DMG400030927	redox.heme.Hemoglobin	1.31939
PGSC0003DMG400016915	redox.heme.Non-symbiotic hemoglobin 2	0.885684
PGSC0003DMG402021334	redox.glutaredoxins.Electron transporter	1.63345
PGSC0003DMG400009399	redox.glutaredoxins.Glutaredoxin-C9	-0.873661
PGSC0003DMG400008224	redox.glutaredoxins.Glutaredoxin	-2.07326
PGSC0003DMG400012231	redox.glutaredoxins.Electron transporter	2.22317
PGSC0003DMG400008952	redox.glutaredoxins.Glutaredoxin family protein	2.22699
PGSC0003DMG400005335	redox.glutaredoxins.Truncated NBS-LRR resistance protein	-0.933668
PGSC0003DMG400001987	redox.glutaredoxins.Electron transporter	2.28809
PGSC0003DMG400019671	redox.glutaredoxins.Glutaredoxin	-3.39883
PGSC0003DMG400010660	redox.dismutases and catalases.Superoxide dismutase [Cu-Zn] 2	-0.486005
PGSC0003DMG400027577	redox.dismutases and catalases.Superoxide dismutase	0.897995
PGSC0003DMG400003914	redox.dismutases and catalases.Copper chaperone	0.838108
PGSC0003DMG400015035	misc.peroxidases.Peroxidase	2.53467
PGSC0003DMG400000511	misc.peroxidases.Class III peroxidase	1.80098
PGSC0003DMG400032147	misc.peroxidases.Peroxidase	3.49281
PGSC0003DMG400014055	misc.peroxidases.Peroxidase	1.24457
PGSC0003DMG400000559	misc.peroxidases.Peroxidase 5	2.08524
PGSC0003DMG400003748	misc.peroxidases.Peroxidase	1.93572
PGSC0003DMG400010715	misc.peroxidases.Peroxidase 19	2.07471
PGSC0003DMG400003654	misc.peroxidases.Peroxidase	1.67899
PGSC0003DMG401025083	misc.peroxidases.Peroxidase 12	1.26229
PGSC0003DMG400014867	misc.peroxidases.Peroxidase	2.20652
PGSC0003DMG400022567	misc.peroxidases.Peroxidase 72	2.65604
PGSC0003DMG400025492	misc.peroxidases.Peroxidase	0.901697
PGSC0003DMG400030382	misc.peroxidases.Class III peroxidase	-1.99949
PGSC0003DMG400026575	misc.peroxidases.Class III peroxidase	2.26811
PGSC0003DMG400020795	misc.peroxidases.Cationic peroxidase 1	1.73423
PGSC0003DMG402025083	misc.peroxidases.Peroxidase	1.6924
PGSC0003DMG400025803	misc.peroxidases.Peroxidase 10	-2.18928
PGSC0003DMG402015497	misc.peroxidases.Pericarp peroxidase 3	1.49905
PGSC0003DMG400015548	misc.peroxidases.Peroxidase 15	1.60805
PGSC0003DMG400010465	misc.peroxidases.Peroxidase	1.452
PGSC0003DMG400030430	misc.peroxidases.Anionic peroxidase swpa7	0.645298
PGSC0003DMG400034594	misc.peroxidases.Anionic peroxidase swpa5	4.48267
PGSC0003DMG400032199	misc.peroxidases.Peroxidase	2.59145
PGSC0003DMG400006386	misc.peroxidases.Peroxidase	1.74022
PGSC0003DMG400005273	misc.peroxidases.Peroxidase	2.18144
PGSC0003DMG400022848	misc.peroxidases.Peroxidase	2.52189
PGSC0003DMG400002169	misc.glutathione S transferases.Glutathione-S-transferase	-0.863443
PGSC0003DMG400016722	misc.glutathione S transferases.Glutathione S-transferase	-3.10206
PGSC0003DMG400001804	misc.glutathione S transferases.Glutathione s-transferase	-0.471085
PGSC0003DMG400043726	misc.glutathione S transferases.Tau class glutathione transferase GSTU50	-1.38597
PGSC0003DMG400007786	misc.glutathione S transferases.2,4-D inducible glutathione S-transferase	-1.11427
PGSC0003DMG400025321	misc.glutathione S transferases.Ganglioside-induced differentiation-associated protein 1, 2 gdap	-0.454883
PGSC0003DMG400022023	misc.glutathione S transferases.Tau class glutathione transferase GSTU36	-0.964831
PGSC0003DMG400002018	misc.glutathione S transferases.Glutathione S-transferase omega	0.82255
PGSC0003DMG400007844	misc.glutathione S transferases.Glutathione S-transferase	1.39116
PGSC0003DMG400014656	misc.glutathione S transferases.Glutathione S-transferase/peroxidase	1.29345
PGSC0003DMG400027945	signalling.in sugar and nutrient physiology.RIN4c protein	-1.1797
PGSC0003DMG400010901	signalling.in sugar and nutrient physiology.NOI	-0.581297
PGSC0003DMG400020099	signalling.in sugar and nutrient physiology.RPM1 interacting protein 4 transcript 2	-0.689789
PGSC0003DMG400016828	signalling.in sugar and nutrient physiology.Phosphate-responsive 1 family protein	1.83689
PGSC0003DMG400012577	signalling.in sugar and nutrient physiology.Erg-1	-0.659986
PGSC0003DMG400028029	signalling.in sugar and nutrient physiology.Conserved gene of unknown function	1.70592
PGSC0003DMG400028030	signalling.in sugar and nutrient physiology.Conserved gene of unknown function	1.6334
PGSC0003DMG400030572	signalling.receptor kinases.leucine rich repeat III.ATP binding protein	0.562372
PGSC0003DMG400012929	signalling.receptor kinases.leucine rich repeat III.ATP binding protein	1.19566
PGSC0003DMG400025771	signalling.receptor kinases.leucine rich repeat III.Interleukin-1 receptor-associated kinase	1.73043
PGSC0003DMG400012307	signalling.receptor kinases.leucine rich repeat III.ATP binding protein	1.02952
PGSC0003DMG400014917	signalling.receptor kinases.leucine rich repeat III.Leucine-rich repeat receptor kinase	0.571589
PGSC0003DMG400030474	signalling.receptor kinases.leucine rich repeat III.Nodulation receptor kinase	1.00852
PGSC0003DMG400015666	signalling.receptor kinases.leucine rich repeat III.ATP binding protein	1.63525
PGSC0003DMG400015162	signalling.receptor kinases.leucine rich repeat III.Nodulation receptor kinase	1.32046
PGSC0003DMG400014576	signalling.receptor kinases.leucine rich repeat III.Receptor kinase	1.00651
PGSC0003DMG402014186	signalling.receptor kinases.leucine rich repeat III.ATP binding protein	1.49728
PGSC0003DMG400002689	signalling.receptor kinases.leucine rich repeat III.Receptor kinase	1.67966
PGSC0003DMG400013198	signalling.receptor kinases.leucine rich repeat III.Systemin receptor SR160	2.20421
PGSC0003DMG400015806	signalling.receptor kinases.leucine rich repeat III.Serine/threonine-protein kinase PBS1	0.971836
PGSC0003DMG400023953	signalling.receptor kinases.leucine rich repeat III.Receptor-like kinase	2.0105
PGSC0003DMG400005254	signalling.receptor kinases.leucine rich repeat III.Nodulation receptor kinase	0.706216
PGSC0003DMG400024954	signalling.receptor kinases.leucine rich repeat III.LIM domain kinase	0.705741
PGSC0003DMG400021008	signalling.receptor kinases.leucine rich repeat XI.LRR receptor-like serine/threonine-protein kinase	1.42468
PGSC0003DMG400023282	signalling.receptor kinases.leucine rich repeat XI.Leucine-rich repeat transmembrane protein kinase	-0.611888
PGSC0003DMG400007234	signalling.receptor kinases.leucine rich repeat XI.Leucine-rich repeat receptor kinase	1.22785
PGSC0003DMG400015157	signalling.receptor kinases.leucine rich repeat XI.Receptor kinase	-1.3585
PGSC0003DMG400008492	signalling.receptor kinases.leucine rich repeat XI.Polygalacturonase inhibiting protein	2.05043
PGSC0003DMG400003543	signalling.receptor kinases.leucine rich repeat XI.Serine-threonine protein kinase, plant-type	1.25888
PGSC0003DMG400000386	signalling.receptor kinases.leucine rich repeat XI.Leucine-rich repeat extensin 3	1.37783
PGSC0003DMG401022197	signalling.receptor kinases.leucine rich repeat XI.Polygalacturonase inhibitor protein	0.75811
PGSC0003DMG400026792	signalling.receptor kinases.leucine rich repeat XI.Brassinosteroid LRR receptor kinase	1.01588
PGSC0003DMG400006027	signalling.receptor kinases.leucine rich repeat XI.Leucine-rich repeat/extensin	2.51625
PGSC0003DMG400030625	signalling.receptor kinases.leucine rich repeat XI.Receptor protein kinase CLAVATA1	0.703033
PGSC0003DMG400022565	signalling.receptor kinases.leucine rich repeat XI.Receptor kinase	2.26764
PGSC0003DMG400003551	signalling.receptor kinases.leucine rich repeat XI.Receptor kinase	2.11425
PGSC0003DMG400025295	signalling.receptor kinases.leucine rich repeat XI.Serine-threonine protein kinase, plant-type	1.94734
PGSC0003DMG400025330	signalling.receptor kinases.leucine rich repeat XI.BRASSINOSTEROID INSENSITIVE 1-associated receptor kinase 1	1.52174
PGSC0003DMG400022632	signalling.receptor kinases.leucine rich repeat XI.Inactive receptor kinase	1.0076
PGSC0003DMG400003544	signalling.receptor kinases.leucine rich repeat XI.Serine-threonine protein kinase, plant-type	1.16745
PGSC0003DMG400004972	signalling.receptor kinases.leucine rich repeat XI.Receptor kinase	1.69521
PGSC0003DMG400003790	signalling.receptor kinases.leucine rich repeat XI.Receptor protein kinase	0.861381
PGSC0003DMG400021184	signalling.receptor kinases.leucine rich repeat XI.LRR receptor-like serine/threonine-protein kinase	0.695612
PGSC0003DMG400001252	signalling.receptor kinases.leucine rich repeat XI.Leucine-rich repeat protein	1.3034
PGSC0003DMG400016685	signalling.receptor kinases.leucine rich repeat XI.Receptor protein kinase CLAVATA1	1.08351
PGSC0003DMG400031752	signalling.receptor kinases.leucine rich repeat XI.Leucine-rich repeat receptor kinase	0.705427
PGSC0003DMG400025848	signalling.receptor kinases.leucine rich repeat XI.Serine-threonine protein kinase, plant-type	0.764047
PGSC0003DMG400027683	signalling.receptor kinases.leucine rich repeat XI.Protein kinase	-0.346552
PGSC0003DMG400004190	signalling.receptor kinases.leucine rich repeat XI.Leucine-rich repeat resistance protein	0.746246
PGSC0003DMG400021609	signalling.receptor kinases.leucine rich repeat XI.Receptor protein kinase	1.33917
PGSC0003DMG400009380	signalling.receptor kinases.leucine rich repeat XI.Receptor protein kinase CLAVATA1	1.32317
PGSC0003DMG400001072	signalling.receptor kinases.leucine rich repeat XI.Leucine-rich repeat extensin 3	1.3078
PGSC0003DMG400039680	signalling.receptor kinases.leucine rich repeat XI.ATP binding protein	0.655859
PGSC0003DMG400044242	signalling.receptor kinases.leucine rich repeat XI.Leucine-rich repeat family protein	2.25103
PGSC0003DMG401027271	signalling.receptor kinases.leucine rich repeat XI.Leucine-rich repeat receptor kinase	0.69556
PGSC0003DMG400010331	signalling.receptor kinases.leucine rich repeat XI.Serine-threonine protein kinase, plant-type	1.65216
PGSC0003DMG400012817	signalling.receptor kinases.leucine rich repeat XI.Leucine-rich repeat receptor kinase	1.98016
PGSC0003DMG400004966	signalling.receptor kinases.leucine rich repeat XI.Receptor protein kinase CLAVATA1	-0.5746
PGSC0003DMG400027585	signalling.receptor kinases.leucine rich repeat XI.ATP binding protein	1.44047
PGSC0003DMG400023953	signalling.receptor kinases.leucine rich repeat XI.Receptor-like kinase	2.0105
PGSC0003DMG400006880	signalling.receptor kinases.leucine rich repeat XI.DRT100	3.21785
PGSC0003DMG400018849	signalling.receptor kinases.leucine rich repeat XI.Leucine-rich repeat receptor kinase	0.859248
PGSC0003DMG400016654	signalling.receptor kinases.DUF 26.ATP binding protein	1.19497
PGSC0003DMG402003586	signalling.receptor kinases.DUF 26.Cell number regulator 13	1.51871
PGSC0003DMG402019242	signalling.receptor kinases.DUF 26.Conserved gene of unknown function	-1.82459
PGSC0003DMG400008669	signalling.receptor kinases.DUF 26.Conserved gene of unknown function	-1.74834
PGSC0003DMG400018637	signalling.receptor kinases.DUF 26.Erwinia induced protein 1	0.884686
PGSC0003DMG400003958	signalling.receptor kinases.DUF 26.Leucine rich repeat receptor kinase	1.16174
PGSC0003DMG400019566	signalling.receptor kinases.DUF 26.Conserved gene of unknown function	-0.439633
PGSC0003DMG400018677	signalling.receptor kinases.DUF 26.Lectin kinase	-0.668025
PGSC0003DMG400010055	signalling.receptor kinases.DUF 26.Receptor protein kinase	0.934115
PGSC0003DMG400024954	signalling.receptor kinases.DUF 26.LIM domain kinase	0.705741
PGSC0003DMG400026183	signalling.receptor kinases.S-locus glycoprotein like.D-mannose binding lectin family protein	-1.09598
PGSC0003DMG400026154	signalling.receptor kinases.S-locus glycoprotein like.Receptor kinase	1.46452
PGSC0003DMG400002293	signalling.receptor kinases.wall associated kinase.Hydrolase	0.952266
PGSC0003DMG400025784	signalling.receptor kinases.misc.Kinase family protein	1.13168
PGSC0003DMG400012816	signalling.receptor kinases.misc.Leucine-rich repeat family protein	1.64302
PGSC0003DMG400017195	signalling.receptor kinases.misc.DUF26 domain-containing protein 2	1.43151
PGSC0003DMG400009086	signalling.calcium.SF16	1.62902
PGSC0003DMG400002776	signalling.calcium.Calreticulin	0.864826
PGSC0003DMG400026914	signalling.calcium.Calcium-binding protein	1.71551
PGSC0003DMG400003006	signalling.calcium.Calmodulin binding protein	0.939416
PGSC0003DMG400023335	signalling.calcium.Calreticulin	0.472076
PGSC0003DMG400022340	signalling.calcium.Ccd1	1.58904
PGSC0003DMG400013265	signalling.calcium.EH-domain-containing protein 1	2.18711
PGSC0003DMG400027384	signalling.calcium.Calmodulin	0.459106
PGSC0003DMG400016291	signalling.calcium.Phosphoenolpyruvate carboxylase kinase 2	1.51064
PGSC0003DMG400024891	signalling.calcium.Yth domain-containing protein	-0.908763
PGSC0003DMG400014232	signalling.calcium.Calnexin	0.33743
PGSC0003DMG401000554	signalling.calcium.Calcium ion binding protein	1.00871
PGSC0003DMG400010468	signalling.calcium.Calmodulin binding protein	1.2725
PGSC0003DMG400015332	signalling.calcium.Calmodulin binding protein	1.74674
PGSC0003DMG400019243	signalling.calcium.Conserved gene of unknown function	1.67331
PGSC0003DMG400004640	signalling.calcium.Conserved gene of unknown function	0.550634
PGSC0003DMG400024008	signalling.calcium.Conserved gene of unknown function	-0.466662
PGSC0003DMG400013858	signalling.calcium.BCL-2-associated athanogene 7	0.531833
PGSC0003DMG400000357	signalling.calcium.IQ-domain 26	1.44473
PGSC0003DMG400027382	signalling.calcium.EF hand family protein	0.694147
PGSC0003DMG400000038	signalling.calcium.Calmodulin-binding heat-shock protein	0.854619
PGSC0003DMG400007079	signalling.calcium.Integral membrane single C2 domain protein	-0.461608
PGSC0003DMG400012696	signalling.calcium.Calcium ATPase	0.421701
PGSC0003DMG400012434	signalling.calcium.Sodium/calcium exchanger family protein	0.63774
PGSC0003DMG400014030	signalling.calcium.RSH	-0.439105
PGSC0003DMG400000994	signalling.calcium.Calcium-dependent protein kinase 3	0.536057
PGSC0003DMG401000007	signalling.calcium.1-acylglycerophosphocholine O-acyltransferase	-0.591139
PGSC0003DMG400026159	signalling.calcium.Ccd1	-1.89606
PGSC0003DMG400031286	signalling.calcium.Calcium-binding protein CML22	2.04105
PGSC0003DMG400019527	signalling.calcium.Calcium ion binding protein	-1.14345
PGSC0003DMG400001768	signalling.calcium.Calmodulin binding protein	0.749953
PGSC0003DMG400019432	signalling.calcium.Calcium ion binding protein	0.561704
PGSC0003DMG400027877	signalling.calcium.Calcium dependant protein kinase	0.40808
PGSC0003DMG400013022	signalling.calcium.Calcium-transporting ATPase 2, plasma membrane-type	0.594967
PGSC0003DMG400022303	signalling.calcium.Calcium-binding EF hand family protein	1.16786
PGSC0003DMG400035905	signalling.calcium.Calmodulin	0.741995
PGSC0003DMG400001805	signalling.calcium.Calcium ion binding protein	-0.623673
PGSC0003DMG400001315	signalling.calcium.Calmodulin binding protein	0.522107
PGSC0003DMG400039532	signalling.calcium.Conserved gene of unknown function	0.734834
PGSC0003DMG400015331	signalling.calcium.Sodium/calcium exchanger family protein	0.474997
PGSC0003DMG400005063	signalling.calcium.Ccd1	2.23733
PGSC0003DMG400026621	signalling.calcium.Calmodulin binding protein	-0.716757
PGSC0003DMG400017629	signalling.calcium.Calmodulin binding protein	0.573121
PGSC0003DMG400002492	signalling.calcium.Calmodulin binding protein	2.00903
PGSC0003DMG400018102	signalling.calcium.Calmodulin-binding protein	-1.58427
PGSC0003DMG400016172	signalling.calcium.Leucine zipper-ef-hand containing transmembrane protein	-0.370203
PGSC0003DMG400022693	signalling.calcium.Calmodulin-5/6/7/8	-0.526287
PGSC0003DMG400011293	signalling.phosphinositides.Plasma membrane polypeptide	-1.11822
PGSC0003DMG400027183	signalling.phosphinositides.AtPH1	-0.718164
PGSC0003DMG400027269	signalling.phosphinositides.phosphatidylinositol-4-phosphate 5-kinase.ATPIP5K1	1.06523
PGSC0003DMG400001833	signalling.phosphinositides.phosphatidylinositol-4-phosphate 5-kinase.1-phosphatidylinositol-4-phosphate 5-kinase	-0.641626
PGSC0003DMG400027130	signalling.phosphinositides.phosphoinositide phospholipase C.Phosphoinositide-specific phospholipase C	-0.355105
PGSC0003DMG400017840	signalling.phosphinositides.inositol-1,3,4-trisphosphate 5/6-kinase.Inositol polyphosphate kinase	-0.737769
PGSC0003DMG400004958	signalling.phosphinositides.inositol-1,3,4-trisphosphate 5/6-kinase.Inositol-tetrakisphosphate 1-kinase 2	-0.897158
PGSC0003DMG400015530	signalling.G-proteins.Ethylene-responsive small GTP-binding protein	0.528826
PGSC0003DMG400019139	signalling.G-proteins.Rop guanine nucleotide exchange factor	1.25583
PGSC0003DMG400031083	signalling.G-proteins.Small GTPase Rab2	-0.412735
PGSC0003DMG400013348	signalling.G-proteins.Pollen tube RhoGDI2	0.956914
PGSC0003DMG400018648	signalling.G-proteins.Rop guanine nucleotide exchange factor	1.06507
PGSC0003DMG400000304	signalling.G-proteins.ROP	1.90945
PGSC0003DMG400035893	signalling.G-proteins.Ran GTPase-activating protein 1	1.27084
PGSC0003DMG400027591	signalling.G-proteins.Conserved gene of unknown function	1.61101
PGSC0003DMG400026226	signalling.G-proteins.Small GTP-binding protein	-0.579032
PGSC0003DMG400020543	signalling.G-proteins.Ran binding protein	-0.531794
PGSC0003DMG400002249	signalling.G-proteins.ATP binding protein	0.499433
PGSC0003DMG400012844	signalling.G-proteins.Pirin	1.12197
PGSC0003DMG400008738	signalling.G-proteins.Monomeric G-protein	2.54141
PGSC0003DMG400019286	signalling.G-proteins.Stromal membrane-associated protein	-0.531045
PGSC0003DMG400046448	signalling.G-proteins.GTP1/OBG family member	-0.446363
PGSC0003DMG400013714	signalling.G-proteins.GDP dissociation inhibitor	0.309573
PGSC0003DMG400003470	signalling.G-proteins.Ethylene-responsive small GTP-binding protein	0.445368
PGSC0003DMG400022111	signalling.G-proteins.ATP/GTP/Ca++ binding protein	-0.691495
PGSC0003DMG400003583	signalling.G-proteins.Rac-like GTPase 1	0.829848
PGSC0003DMG400016841	signalling.G-proteins.WD-repeat protein	-0.377284
PGSC0003DMG400029379	signalling.G-proteins.Rop guanine nucleotide exchange factor	2.87447
PGSC0003DMG400003454	signalling.G-proteins.ATP/GTP/Ca++ binding protein	-0.556776
PGSC0003DMG400007791	signalling.G-proteins.Small GTPase Rab2	0.42602
PGSC0003DMG400011903	signalling.G-proteins.Nt-Rab11e protein	0.535549
PGSC0003DMG400002504	signalling.G-proteins.PRA1 family protein F3	-0.476958
PGSC0003DMG400028589	signalling.G-proteins.Rac-GTP binding protein	-0.49606
PGSC0003DMG400009401	signalling.G-proteins.GTP-binding protein	1.05908
PGSC0003DMG400008853	signalling.G-proteins.Small GTP-binding protein	-0.633742
PGSC0003DMG400008659	signalling.G-proteins.ROP	0.69953
PGSC0003DMG400001516	signalling.G-proteins.RAB GTPase activator	-0.588377
PGSC0003DMG400018852	signalling.G-proteins.Rho GTPase activator	-0.526415
PGSC0003DMG400024030	signalling.G-proteins.Gtpase activating protein	1.54494
PGSC0003DMG400005419	signalling.G-proteins.RAB11G	1.038
PGSC0003DMG400002778	signalling.G-proteins.Small GTP-binding protein Sar1BNt	-0.564186
PGSC0003DMG400006427	signalling.G-proteins.RabGAP/TBC domain-containing protein	0.95792
PGSC0003DMG400000124	signalling.G-proteins.RAB11B	2.01948
PGSC0003DMG400001579	signalling.G-proteins.Conserved gene of unknown function	0.848088
PGSC0003DMG400000040	signalling.G-proteins.Rop guanine nucleotide exchange factor	3.40778
PGSC0003DMG401005259	signalling.G-proteins.Conserved gene of unknown function	0.662087
PGSC0003DMG400016224	signalling.G-proteins.NtRab11D	-0.629243
PGSC0003DMG400010726	signalling.G-proteins.Rac-like GTP-binding protein RAC13	1.39378
PGSC0003DMG400026309	signalling.G-proteins.ROPGEF5 (ROP GUANINE NUCLEOTIDE EXCHANGE FACTOR 5)	2.0115
PGSC0003DMG400030320	signalling.G-proteins.GTP1/OBG family member	-0.914053
PGSC0003DMG400023882	signalling.G-proteins.GTP-binding Rop/Rac GTPase	0.915323
PGSC0003DMG400031141	signalling.G-proteins.Nt-rab7c protein	0.41448
PGSC0003DMG400020159	signalling.G-proteins.Nuclear GTPase	-0.393462
PGSC0003DMG400003001	signalling.G-proteins.GTP-binding family protein	-0.518815
PGSC0003DMG401001693	signalling.G-proteins.Rac gtpase	1.14791
PGSC0003DMG400017345	signalling.MAP kinases.Big map kinase/bmk	0.873299
PGSC0003DMG400005955	signalling.MAP kinases.Mitogen-activated protein kinase 9	-0.481434
PGSC0003DMG401004033	signalling.MAP kinases.Phospholipase C/ phosphoric diester hydrolase	0.873972
PGSC0003DMG400025885	signalling.MAP kinases.Phospholipase C	1.61194
PGSC0003DMG400024187	signalling.14-3-3 proteins.14-3-3 protein 4	-0.792145
PGSC0003DMG400023590	signalling.14-3-3 proteins.14-3-3 protein isoform 20R	0.322982
PGSC0003DMG400017753	signalling.14-3-3 proteins.14-3-3 protein	0.355758
PGSC0003DMG400016221	signalling.14-3-3 proteins.14-3-3 16R	0.994417
PGSC0003DMG400012899	signalling.14-3-3 proteins.14-3-3 protein	-0.402416
PGSC0003DMG400006415	signalling.14-3-3 proteins.14-3-3 protein 7	0.582499
PGSC0003DMG401016141	signalling.14-3-3 proteins.14-3-3 protein	-0.467755
PGSC0003DMG400012110	signalling.lipids.Phosphatidylcholine transfer protein	-0.562182
PGSC0003DMG400005453	signalling.light.Signal transducer	1.59424
PGSC0003DMG400001232	signalling.light.Phototropic-responsive NPH3 family protein	0.925036
PGSC0003DMG400019000	signalling.light.Photoreceptor-interacting protein	0.666917
PGSC0003DMG400027591	signalling.light.Conserved gene of unknown function	1.61101
PGSC0003DMG400025751	signalling.light.Signal transducer	0.678471
PGSC0003DMG400017655	signalling.light.Phototropic-responsive NPH3 family protein	1.50425
PGSC0003DMG400008751	signalling.light.Conserved gene of unknown function	-0.681867
PGSC0003DMG400010034	signalling.light.Photoreceptor-interacting protein	0.634114
PGSC0003DMG400031808	signalling.light.ATP binding protein	-0.697759
PGSC0003DMG401007101	signalling.light.Conserved gene of unknown function	0.706928
PGSC0003DMG401005259	signalling.light.Conserved gene of unknown function	0.662087
PGSC0003DMG400030357	signalling.light.ELF4	-0.828178
PGSC0003DMG400011359	signalling.light.Phototropic-responsive NPH3 family protein	0.973838
PGSC0003DMG400023406	signalling.light.Light-dependent short hypocotyls 1	1.00134
PGSC0003DMG400026750	signalling.unspecified.Serine-threonine protein kinase, plant-type	1.72375
PGSC0003DMG400017345	signalling.MAP kinases.Big map kinase/bmk	0.873299
PGSC0003DMG400005955	signalling.MAP kinases.Mitogen-activated protein kinase 9	-0.481434
PGSC0003DMG401004033	signalling.MAP kinases.Phospholipase C/ phosphoric diester hydrolase	0.873972
PGSC0003DMG400025885	signalling.MAP kinases.Phospholipase C	1.61194
PGSC0003DMG401013892	RNA.regulation of transcription.AP2/EREBP, APETALA2/Ethylene-responsive element binding protein family.Ethylene-responsive transcription factor 7	-0.659783
PGSC0003DMG400020625	RNA.regulation of transcription.AP2/EREBP, APETALA2/Ethylene-responsive element binding protein family.AP2/ERF domain-containing transcription factor	-0.447045
PGSC0003DMG400004921	RNA.regulation of transcription.AP2/EREBP, APETALA2/Ethylene-responsive element binding protein family.ANT	0.830094
PGSC0003DMG402021429	RNA.regulation of transcription.AP2/EREBP, APETALA2/Ethylene-responsive element binding protein family.AP2 domain-containing transcription factor	1.7485
PGSC0003DMG400007951	RNA.regulation of transcription.AP2/EREBP, APETALA2/Ethylene-responsive element binding protein family.DRE binding protein 1	-1.82505
PGSC0003DMG400028500	RNA.regulation of transcription.AP2/EREBP, APETALA2/Ethylene-responsive element binding protein family.Protein PPLZ02	0.930608
PGSC0003DMG400031795	RNA.regulation of transcription.AP2/EREBP, APETALA2/Ethylene-responsive element binding protein family.DNA binding protein homolog	1.52399
PGSC0003DMG400018803	RNA.regulation of transcription.AP2/EREBP, APETALA2/Ethylene-responsive element binding protein family.AP2/ERF domain-containing transcription factor	-1.78672
PGSC0003DMG400012038	RNA.regulation of transcription.AP2/EREBP, APETALA2/Ethylene-responsive element binding protein family.APETALA2	-1.62472
PGSC0003DMG400012860	RNA.regulation of transcription.AP2/EREBP, APETALA2/Ethylene-responsive element binding protein family.Extracellular ligand-gated ion channel	1.7771
PGSC0003DMG400034101	RNA.regulation of transcription.AP2/EREBP, APETALA2/Ethylene-responsive element binding protein family.AP2 domain class transcription factor	-0.647957
PGSC0003DMG400016812	RNA.regulation of transcription.AP2/EREBP, APETALA2/Ethylene-responsive element binding protein family.AP2/ERF-domain protein	-0.9097
PGSC0003DMG401013782	RNA.regulation of transcription.AP2/EREBP, APETALA2/Ethylene-responsive element binding protein family.Transcription factor	0.739262
PGSC0003DMG400016004	RNA.regulation of transcription.AP2/EREBP, APETALA2/Ethylene-responsive element binding protein family.Ethylene response factor 4	-2.26054
PGSC0003DMG400004898	RNA.regulation of transcription.AP2/EREBP, APETALA2/Ethylene-responsive element binding protein family.Transcription factor JERF1	-0.716036
PGSC0003DMG400030472	RNA.regulation of transcription.AP2/EREBP, APETALA2/Ethylene-responsive element binding protein family.TSI1	-0.687489
PGSC0003DMG400040918	RNA.regulation of transcription.AP2/EREBP, APETALA2/Ethylene-responsive element binding protein family.AP2/ERF domain-containing transcription factor	-5.99519
PGSC0003DMG400017051	RNA.regulation of transcription.AP2/EREBP, APETALA2/Ethylene-responsive element binding protein family.AP2/ERF domain-containing transcription factor	-2.00737
PGSC0003DMG400024606	RNA.regulation of transcription.AP2/EREBP, APETALA2/Ethylene-responsive element binding protein family.ERF transcription factor	-0.806469
PGSC0003DMG401021429	RNA.regulation of transcription.AP2/EREBP, APETALA2/Ethylene-responsive element binding protein family.AP2 domain-containing transcription factor	1.53532
PGSC0003DMG400003529	RNA.regulation of transcription.bZIP transcription factor family.Ocs element-binding factor	-0.588056
PGSC0003DMG402023696	RNA.regulation of transcription.bZIP transcription factor family.Leucine zipper transcription factor TGA	-0.766829
PGSC0003DMG400012792	RNA.regulation of transcription.bZIP transcription factor family.Leucine zipper transcription factor	-1.25095
PGSC0003DMG400007110	RNA.regulation of transcription.bZIP transcription factor family.BZIP transcription factor	-0.628932
PGSC0003DMG400022589	RNA.regulation of transcription.bZIP transcription factor family.Ocs element-binding factor	-1.49677
PGSC0003DMG400006345	RNA.regulation of transcription.bZIP transcription factor family.Mas-binding factor MBF3	-0.732402
PGSC0003DMG400029118	RNA.regulation of transcription.bZIP transcription factor family.BZIP transcriptional activator RSG	-0.557329
PGSC0003DMG400001659	RNA.regulation of transcription.bZIP transcription factor family.DNA binding protein	0.549054
PGSC0003DMG400037737	RNA.regulation of transcription.bZIP transcription factor family.BZIP DNA-binding protein	-0.399356
PGSC0003DMG400012962	RNA.regulation of transcription.bZIP transcription factor family.Transcription factor HBP-1b(C1)	-1.06201
PGSC0003DMG400021431	RNA.regulation of transcription.bZIP transcription factor family.Ocs element-binding factor	-0.674893
PGSC0003DMG401003720	RNA.regulation of transcription.bZIP transcription factor family.Transcription factor VSF-1	0.864945
PGSC0003DMG400030946	RNA.regulation of transcription.bZIP transcription factor family.BZIP transcription factor	0.581687
PGSC0003DMG400026364	RNA.regulation of transcription.bZIP transcription factor family.BZip protein AtbZip21	-0.409884
PGSC0003DMG400021895	RNA.regulation of transcription.WRKY domain transcription factor family.WRKY-type DNA binding protein	-2.78701
PGSC0003DMG400020432	RNA.regulation of transcription.WRKY domain transcription factor family.WRKY transcription factor 5	-0.988794
PGSC0003DMG400001434	RNA.regulation of transcription.WRKY domain transcription factor family.WRKY transcription factor-c	-1.00746
PGSC0003DMG400031140	RNA.regulation of transcription.WRKY domain transcription factor family.WRKY transcription factor	-3.52407
PGSC0003DMG400008391	RNA.regulation of transcription.WRKY domain transcription factor family.DNA-binding protein 4	-2.16084
PGSC0003DMG400008188	RNA.regulation of transcription.WRKY domain transcription factor family.WRKY transcription factor	-1.5842
PGSC0003DMG400025481	RNA.regulation of transcription.WRKY domain transcription factor family.WRKY domain class transcription factor	-1.00782
PGSC0003DMG402007388	RNA.regulation of transcription.WRKY domain transcription factor family.MRNA, 1346 bp sequence	-1.39217
PGSC0003DMG400009014	RNA.regulation of transcription.WRKY domain transcription factor family.WRKY transcription factor IIe-1	-0.753664
PGSC0003DMG400024961	RNA.regulation of transcription.WRKY domain transcription factor family.WRKY domain class transcription factor	0.595152
PGSC0003DMG400004948	RNA.regulation of transcription.MYB domain transcription factor family.MYB transcription factor MYB161	-0.990168
PGSC0003DMG400001504	RNA.regulation of transcription.MYB domain transcription factor family.MYB transcription factor	-1.33478
PGSC0003DMG400020071	RNA.regulation of transcription.MYB domain transcription factor family.MYB8	1.46777
PGSC0003DMG400007360	RNA.regulation of transcription.MYB domain transcription factor family.MYB20	2.0246
PGSC0003DMG400015668	RNA.regulation of transcription.MYB domain transcription factor family.Transcription factor	1.3835
PGSC0003DMG400030913	RNA.regulation of transcription.MYB domain transcription factor family.Tuber-specific and sucrose-responsive element binding factor	2.18724
PGSC0003DMG400027202	RNA.regulation of transcription.MYB domain transcription factor family.MYB-like DNA-binding domain protein	-4.59073
PGSC0003DMG400018588	RNA.regulation of transcription.MYB domain transcription factor family.Myb	2.78962
PGSC0003DMG400024983	RNA.regulation of transcription.MYB domain transcription factor family.Tuber-specific and sucrose-responsive element binding factor	-0.655222
PGSC0003DMG400006868	RNA.regulation of transcription.MYB domain transcription factor family.MYB20	1.38239
PGSC0003DMG400027190	RNA.regulation of transcription.MYB domain transcription factor family.R2r3-myb transcription factor	-0.456598
PGSC0003DMG400010075	RNA.regulation of transcription.C2C2(Zn) DOF zinc finger family.Zinc finger protein	1.24349
PGSC0003DMG400018090	RNA.regulation of transcription.C2C2(Zn) DOF zinc finger family.F-box family protein	1.34952
PGSC0003DMG400011680	RNA.regulation of transcription.C2C2(Zn) DOF zinc finger family.DOF domain class transcription factor	1.37985
PGSC0003DMG400015755	stress.abiotic.heat.DnaJ isoform	-1.03311
PGSC0003DMG400007962	stress.abiotic.heat.HSF domain class transcription factor	1.33594
PGSC0003DMG400006735	stress.abiotic.heat.DNAJ heat shock N-terminal domain-containing protein	-2.44454
PGSC0003DMG400009004	stress.abiotic.heat.Chaperone protein dnaJ	0.658719
PGSC0003DMG400027591	stress.abiotic.heat.Conserved gene of unknown function	1.61101
PGSC0003DMG400022159	stress.abiotic.heat.Heat shock cognate protein 80	-0.723284
PGSC0003DMG400004086	stress.abiotic.heat.Heat shock	0.708266
PGSC0003DMG400019208	stress.abiotic.heat.Heat shock cognate 70 kDa protein 2	-0.895322
PGSC0003DMG400018544	stress.abiotic.heat.Luminal-binding protein 5	0.810746
PGSC0003DMG400004662	stress.abiotic.heat.DNA binding protein	-0.840167
PGSC0003DMG400024887	stress.abiotic.heat.Chloroplast heat shock protein 70-2	-0.364088
PGSC0003DMG400017334	stress.abiotic.heat.Heat shock factor protein	-0.869682
PGSC0003DMG400012579	stress.abiotic.heat.Chaperone protein DNAj	-0.557825
PGSC0003DMG400008917	stress.abiotic.heat.Heat shock protein 70	-0.724547
PGSC0003DMG400028488	stress.abiotic.heat.DnaJ protein	-0.780659
PGSC0003DMG400001985	stress.abiotic.heat.DnaJ	-0.738238
PGSC0003DMG401005259	stress.abiotic.heat.Conserved gene of unknown function	0.662087
PGSC0003DMG400011719	stress.abiotic.heat.18.5 kDa class I heat shock protein	-0.431509
PGSC0003DMG400009940	stress.abiotic.heat.Endoplasmin homolog	0.647239
PGSC0003DMG400019344	stress.abiotic.heat.DNA binding protein	-1.69327
PGSC0003DMG400016270	stress.abiotic.heat.Heat stress transcription factor A-6b	-2.07831
PGSC0003DMG400025425	stress.abiotic.heat.DnaJ	-0.416672
PGSC0003DMG400014323	stress.abiotic.heat.Heat shock factor protein	-0.784864
PGSC0003DMG400015920	stress.abiotic.heat.Heat shock 70 kDa protein	0.749846
PGSC0003DMG400023400	stress.abiotic.heat.DnaJ	-0.750872
PGSC0003DMG400012254	stress.abiotic.heat.Luminal-binding protein	0.967306
PGSC0003DMG400018717	stress.abiotic.heat.Hsp20/alpha crystallin family protein	3.81861
PGSC0003DMG400000380	stress.abiotic.heat.HSF domain class transcription factor	-1.10652
PGSC0003DMG400029107	secondary metabolism.isoprenoids.Small rubber particle protein	-0.674708
PGSC0003DMG400022855	secondary metabolism.isoprenoids.non-mevalonate pathway.DXS.1-D-deoxyxylulose 5-phosphate synthase	-0.977909
PGSC0003DMG400008050	secondary metabolism.isoprenoids.non-mevalonate pathway.HDS.GcpE	-0.442633
PGSC0003DMG400025165	secondary metabolism.isoprenoids.non-mevalonate pathway.HDR.ISPH protein	-0.594886
PGSC0003DMG400015673	secondary metabolism.isoprenoids.non-mevalonate pathway.geranylgeranyl pyrophosphate synthase.Geranylgeranyl pyrophosphate synthase 1	-2.02811
PGSC0003DMG400010900	secondary metabolism.isoprenoids.mevalonate pathway.acetyl-CoA C-acyltransferase.Cytosolic acetoacetyl-coenzyme A thiolase	0.574411
PGSC0003DMG400046343	secondary metabolism.isoprenoids.mevalonate pathway.HMG-CoA reductase.3-hydroxy-3-methylglutaryl-coenzyme A reductase 1	0.877842
PGSC0003DMG400040089	secondary metabolism.isoprenoids.mevalonate pathway.HMG-CoA reductase.3-hydroxy-3-methylglutaryl-coenzyme A reductase 1	1.0522
PGSC0003DMG400043537	secondary metabolism.isoprenoids.mevalonate pathway.HMG-CoA reductase.3-hydroxy-3-methylglutaryl-coenzyme A reductase 1	1.01106
PGSC0003DMG400035185	secondary metabolism.isoprenoids.mevalonate pathway.HMG-CoA reductase.3-hydroxy-3-methylglutaryl-coenzyme A reductase 1	1.23269
PGSC0003DMG400047267	secondary metabolism.isoprenoids.mevalonate pathway.HMG-CoA reductase.3-hydroxy-3-methylglutaryl-coenzyme A reductase 1	1.18063
PGSC0003DMG400042285	secondary metabolism.isoprenoids.mevalonate pathway.HMG-CoA reductase.3-hydroxy-3-methylglutaryl-coenzyme A reductase 1	1.17409
PGSC0003DMG400013663	secondary metabolism.isoprenoids.mevalonate pathway.HMG-CoA reductase.3-hydroxy-3-methylglutaryl-coenzyme A reductase 1	1.11071
PGSC0003DMG400009924	secondary metabolism.isoprenoids.mevalonate pathway.HMG-CoA reductase.3-hydroxy-3-methylglutaryl coenzyme A reductase	0.610988
PGSC0003DMG400008642	secondary metabolism.isoprenoids.tocopherol biosynthesis.Prenyltransferase	1.24484
PGSC0003DMG402018962	secondary metabolism.isoprenoids.terpenoids.Beta-amyrin synthase	0.680855
PGSC0003DMG400010587	secondary metabolism.isoprenoids.terpenoids.Sesquiterpene synthase	-1.17554
PGSC0003DMG400010585	secondary metabolism.isoprenoids.terpenoids.Sesquiterpene synthase	-1.92605
PGSC0003DMG400007800	secondary metabolism.phenylpropanoids.Anthocyanin acyltransferase	1.57705
PGSC0003DMG400027180	secondary metabolism.phenylpropanoids.Anthocyanin 5-aromatic acyltransferase	-4.3591
PGSC0003DMG400014152	secondary metabolism.phenylpropanoids.Hydroxycinnamoyl transferase	0.70006
PGSC0003DMG400020343	secondary metabolism.phenylpropanoids.AER	-0.683155
PGSC0003DMG400004283	secondary metabolism.phenylpropanoids.EIG-I24 protein	-0.545896
PGSC0003DMG400004342	secondary metabolism.phenylpropanoids.O-methyltransferase	-1.51809
PGSC0003DMG400018700	secondary metabolism.phenylpropanoids.Anthranilate N-benzoyltransferase protein	1.66486
PGSC0003DMG401025689	secondary metabolism.phenylpropanoids.Conserved gene of unknown function	-1.5245
PGSC0003DMG400018014	secondary metabolism.phenylpropanoids.Anthocyanin acyltransferase	2.51125
PGSC0003DMG400031457	secondary metabolism.phenylpropanoids.lignin biosynthesis.PAL.Phenylalanine ammonia-lyase 1	-0.677692
PGSC0003DMG400023458	secondary metabolism.phenylpropanoids.lignin biosynthesis.PAL.Phenylalanine ammonia-lyase	0.766659
PGSC0003DMG400031365	secondary metabolism.phenylpropanoids.lignin biosynthesis.PAL.Phenylalanine ammonia-lyase	0.7848
PGSC0003DMG400014223	secondary metabolism.phenylpropanoids.lignin biosynthesis.4CL.4-coumarate--CoA ligase 2	0.648167
PGSC0003DMG400028929	secondary metabolism.phenylpropanoids.lignin biosynthesis.4CL.4-coumarate--CoA ligase 2	0.811319
PGSC0003DMG400018687	secondary metabolism.phenylpropanoids.lignin biosynthesis.CCoAOMT.O-methyltransferase	-1.72
PGSC0003DMG400006448	secondary metabolism.phenylpropanoids.lignin biosynthesis.CCoAOMT.Caffeoyl-CoA O-methyltransferase	-3.04208
PGSC0003DMG400006214	secondary metabolism.phenylpropanoids.lignin biosynthesis.CCoAOMT.Caffeoyl-CoA O-methyltransferase 5	0.745347
PGSC0003DMG400000560	secondary metabolism.phenylpropanoids.lignin biosynthesis.COMT.Catechol O-methyltransferase	0.877265
PGSC0003DMG402016112	secondary metabolism.phenylpropanoids.lignin biosynthesis.CAD.Sinapyl alcohol dehydrogenase 2	3.00038
PGSC0003DMG400001574	secondary metabolism.N misc.alkaloid-like.Conserved gene of unknown function	-0.673049
PGSC0003DMG400027079	secondary metabolism.sulfur-containing.misc.alliinase.Alliin lyase	1.14675
PGSC0003DMG400006485	secondary metabolism.flavonoids.anthocyanins.anthocyanin 5-aromatic acyltransferase.Malonyltransferase	1.1713
PGSC0003DMG400027146	secondary metabolism.flavonoids.chalcones.Chalcone synthase B	0.816215
PGSC0003DMG400019110	secondary metabolism.flavonoids.chalcones.Chalcone synthase 2	-3.68141
PGSC0003DMG400011655	secondary metabolism.flavonoids.chalcones.Chalcone isomerase	-3.48756
PGSC0003DMG400045296	secondary metabolism.flavonoids.chalcones.Anther-specific protein	1.1918
PGSC0003DMG400016867	secondary metabolism.flavonoids.chalcones.Chalcone synthase J	3.33916
PGSC0003DMG400029620	secondary metabolism.flavonoids.chalcones.Chalcone synthase 1B	-2.9902
PGSC0003DMG400020127	secondary metabolism.flavonoids.chalcones.Chalcone isomerase	0.895988
PGSC0003DMG400008632	secondary metabolism.flavonoids.chalcones.Chalcone synthase J	3.5017
PGSC0003DMG400005197	secondary metabolism.flavonoids.dihydroflavonols.Cinnamoyl-CoA reductase	0.852911
PGSC0003DMG400028521	secondary metabolism.flavonoids.dihydroflavonols.Cinnamoyl-CoA reductase	0.466245
PGSC0003DMG400010000	secondary metabolism.flavonoids.dihydroflavonols.Cinnamoyl-CoA reductase	0.821261
PGSC0003DMG400023715	secondary metabolism.flavonoids.dihydroflavonols.Cinnamoyl-CoA reductase	0.766462
PGSC0003DMG400003605	secondary metabolism.flavonoids.dihydroflavonols.Dihydroflavonol 4-reductase	-4.26347
PGSC0003DMG400020471	secondary metabolism.flavonoids.isoflavones.isoflavone reductase.Isoflavone reductase homolog	0.791453
PGSC0003DMG400003691	secondary metabolism.flavonoids.isoflavones.isoflavone reductase.Phenylcoumaran benzylic ether reductase	1.25898
PGSC0003DMG400003686	secondary metabolism.flavonoids.isoflavones.isoflavone reductase.Oxidoreductase	1.77327
PGSC0003DMG400020456	secondary metabolism.flavonoids.isoflavones.isoflavone reductase.Phenylcoumaran benzylic ether reductase	1.53128
PGSC0003DMG400020355	secondary metabolism.simple phenols.Conserved gene of unknown function	1.46036
PGSC0003DMG401008903	secondary metabolism.simple phenols.Conserved gene of unknown function	1.41411
PGSC0003DMG400027168	secondary metabolism.simple phenols.Laccase 90a	1.49145
PGSC0003DMG400020345	secondary metabolism.simple phenols.Diphenol oxidase	1.23842
PGSC0003DMG402007034	secondary metabolism.simple phenols.Laccase	1.33308
PGSC0003DMG400011019	secondary metabolism.simple phenols.Diphenol oxidase	1.63857
PGSC0003DMG400019185	secondary metabolism.simple phenols.Diphenol oxidase	1.26701
PGSC0003DMG400003512	secondary metabolism.simple phenols.Laccase	1.06492
PGSC0003DMG402028895	secondary metabolism.unspecified.Ornithine cyclodeaminase	-5.99632
PGSC0003DMG400037424	secondary metabolism.unspecified.Ornithine cyclodeaminase	-6.1514

## Sheet: Table S7
Nitrogen metabolism-related pathway gene expression of root									Nitrogen metabolism-related pathway gene expression of leaf
geneID	annotation	W1N3 VS W3N3	W1N1 VS W3N1	W1N1 VS W1N3	W3N1 VS W3N3				geneID	annotation	W1N3 VS W3N3	W1N1 VS W3N1	W1N1 VS W1N3	W3N1 VS W3N3
PGSC0003DMG400017160	cyanate hydratase	0.382692	-0.277884	-0.40932	0.247152				PGSC0003DMG400017160	cyanate hydratase	0.300251	0.71499	0.948471	0.512319
PGSC0003DMG400019674	high affinity nitrate transporter 2.4-like	2.62809	2.03	2.37675	4.90123				PGSC0003DMG400008094	alpha carbonic anhydrase 7-like	-2.00579	-0.26102	0.956809	-0.800113
PGSC0003DMG400008094	alpha carbonic anhydrase 7-like	-1.07392	0.629843	1.54187	-0.144297				PGSC0003DMG400008356	glutamate dehydrogenase	0.0930063	0.182285	-0.912329	-1.01946
PGSC0003DMG400015734	high affinity nitrate transporter 2.4-like	1.17288	0.746462	0.867575	1.26622				PGSC0003DMG400016001	glutamate dehydrogenase A-like	-0.222126	-0.278303	-0.154644	-0.117351
PGSC0003DMG400008356	glutamate dehydrogenase	0.301077	0.129672	-0.371651	-0.204741				PGSC0003DMG400027589	glutamate dehydrogenase A-like	0.0216531	0.588882	0.181404	-0.403891
PGSC0003DMG400016001	glutamate dehydrogenase A-like	-0.255376	0.021587	0.62882	0.348819				PGSC0003DMG400024965	formamidase-like	0.388604	0.547259	0.332487	0.151343
PGSC0003DMG401011998	high affinity nitrate transporter 2.4-like	2.56096	0.979708	-2.32106	-0.74841				PGSC0003DMG400023620	glutamine synthetase cytosolic isozyme 1-1	-0.768487	-0.538082	1.65988	1.41238
PGSC0003DMG400027589	glutamate dehydrogenase A-like	-0.344517	-1.78143	-0.0624255	1.37464				PGSC0003DMG400008262	ferredoxin--nitrite reductase, chloroplastic-like	0.162977	0.21904	0.950494	0.87407
PGSC0003DMG400024965	formamidase-like	-0.282723	-0.174347	-0.640944	-0.757272				PGSC0003DMG400014592	glutamine synthetase-like	-0.305393	-0.0763143	-0.438442	-0.665859
PGSC0003DMG400023620	glutamine synthetase cytosolic isozyme 1-1	1.99464	1.65132	-0.0634646	0.264892				PGSC0003DMG400008827	beta carbonic anhydrase 5, chloroplastic	0.0331573	-0.0570329	0.397852	0.468729
PGSC0003DMG400008262	ferredoxin--nitrite reductase, chloroplastic-like	-0.450088	-0.431231	0.992881	0.96775				PGSC0003DMG400008344	glutamate dehydrogenase A	-0.823366	-0.303442	0.0725754	-0.465862
PGSC0003DMG400014592	glutamine synthetase-like	-0.664024	-0.318764	0.183418	-0.162695				PGSC0003DMG400009698	ferredoxin-dependent glutamate synthase, chloroplastic	0.372236	0.044097	0.317694	0.625475
PGSC0003DMG400001145	high affinity nitrate transporter 2.4-like	2.00769	1.35997	1.7369	2.3632				PGSC0003DMG400008954	alpha carbonic anhydrase 1, chloroplastic	0.831669	0.504848	0.0583256	0.364311
PGSC0003DMG400008827	beta carbonic anhydrase 5, chloroplastic	0.255299	0.345437	0.49643	0.399354				PGSC0003DMG400046020	ammonium transporter 3 member 1-like	#N/A	#N/A	#N/A	0.172646
PGSC0003DMG400008344	glutamate dehydrogenase A	-0.708029	-0.409096	1.20419	0.911857				PGSC0003DMG401015894	ammonium transporter 2	-0.529664	0.0477113	-0.325622	-0.922796
PGSC0003DMG400009698	ferredoxin-dependent glutamate synthase, chloroplastic	0.506769	0.212095	-0.195716	0.0927673				PGSC0003DMG400018761	ammonium transporter 1 member 3	0.0188867	0.077779	-0.0905567	-0.168645
PGSC0003DMG400008954	alpha carbonic anhydrase 1, chloroplastic	-0.674412	-0.679769	0.737767	0.739502				PGSC0003DMG400028710	ammonium transporter 1 member 2	0.47268	0.305727	-2.16643	-2.02006
PGSC0003DMG400023149	ammonium transporter 3 member 1-like	#N/A	2.72919	#N/A	-2.73999
PGSC0003DMG400046020	ammonium transporter 3 member 1-like	1.53881	0.158543	-1.48517	-0.123066
PGSC0003DMG401015894	ammonium transporter 2	0.811688	0.55667	-1.09259	-0.840537
PGSC0003DMG400028710	ammonium transporter 1 member 2	1.11179	1.44289	-0.98062	-1.3221

## Sheet: Table S8
Tuber developing-related genes expression
Annotation	GeneID	W1N1 VS W1N3	W1N1 VS W3N1	W1N3 VS W3N3	W3N1 VS W3N3
StBEL5	PGSC0003DMG400005930	-0.233706	0.174665	0.492311	0.0626916
StBEL11	PGSC0003DMG400019635	-0.0696201	-0.150693	-0.367308	-0.306209
StBEL29	PGSC0003DMG400021323	-0.584295	-0.158948	-0.0348079	-0.480648
StSP6A	PGSC0003DMG400023365	-1.49224	0.98772	0.509894	-1.98746
POTH1	PGSC0003DMG400013493	-0.575607	0.725757	1.54878	0.205058
POTH15	PGSC0003DMG400016711	0.0908687	0.0892432	-0.317143	-0.334555
StCDF1	PGSC0003DMG400018408	-0.748412	0.343436	0.797929	-0.315178
StAGL8 (POTM1-1)	PGSC0003DMG400004081	-2.5489	0.459343	0.831467	-2.19146
MADS BOX	PGSC0003DMG400000008	-0.454674	0.170603	0.524036	-0.121148
StFD2	PGSC0003DMG400023897	0.140044	0.0520139	-0.387488	-0.316215
StCO2	PGSC0003DMG402010056	-0.566717	0.34612	0.536831	-0.396029
StFKF1	PGSC0003DMG400019971	-0.362194	-0.127816	-0.402822	-0.654049
StCDPK1	PGSC0003DMG400027877	-0.548959	-0.198974	0.2419	-0.125269
StPTB1	PGSC0003DMG400018824	0.168219	-0.175706	-0.194904	0.130326
StPTB6	PGSC0003DMG400023660	0.204263	-0.0903978	-0.221763	0.0542505
St14-3-3	PGSC0003DMG400006415	0.131856	0.299518	0.0206679	-0.165962
StPHYB2	PGSC0003DMG400027211	1.30486	0.335367	0.553547	1.49942
StBMI1-1	PGSC0003DMG400015075	0.102691	-0.0151405	-0.342306	-0.243904
StMSI1	PGSC0003DMG400023743	-0.20446	-0.0894335	0.234938	0.101582
StE(z)2	PGSC0003DMG400034096	0.0864376	0.112987	0.0992982	0.0557835
PATATIN	PGSC0003DMG400029247	1.74074	-2.24263	-2.42044	1.54197

## Sheet: Table S9
The 34 candidate key genes responding to changes in water and nitrogen levels
Gene ID	Gene annotion	Module	ME	Combined_score	log2FC(Leaf of W1N3 VS Leaf of W3N3)	log2FC(Leaf of W1N1 VS Leaf of W3N1)	log2FC(Leaf of W1N1 VS Leaf of W1N3)	log2FC(Leaf of W3N1 VS Leaf of W3N3)	log2FC(Root of W1N3 VS Root of W3N3)	log2FC(Root of W1N1 VS Root of W3N1)	log2FC(Root of W1N1 VS Root of W1N3)	log2FC(Root of W3N1 VS Root of W3N3)
PGSC0003DMG403013782	Replication factor A	blue	0.942769	0.985	0.172216	-0.137694	-0.104363	0.188348	-0.968121	-0.405988	1.95208	1.38397
PGSC0003DMG400008752	Alpha-tubulin	blue	0.959271	0.935	-0.129302	-0.486086	0.0631561	0.403116	-0.913406	-0.354648	1.05956	0.492637
PGSC0003DMG400012225	PRPL11 (PLASTID RIBOSOMAL PROTEIN L11)	turquoise	-0.940251	0.903	-0.233557	-0.00177295	1.24813	0.99808	-0.62163	0.0202854	0.865238	0.216661
PGSC0003DMG400012987	Threonine dehydratase biosynthetic, chloroplastic	turquoise	-0.653464	0.803	-0.84763	1.75529	4.46391	1.82922	#N/A	#N/A	#N/A	#N/A
PGSC0003DMG400010134	Cysteine protease inhibitor 1	turquoise	0.746551	0.794	-2.0461	-4.01512	3.03897	4.97216	-0.812598	-0.00444876	3.13225	2.31069
PGSC0003DMG400010475	Plasma membrane intrinsic protein 2-1	turquoise	0.7377	0.79	0.264208	0.358795	0.181926	0.0678975	0.54765	-0.308789	0.877199	1.72672
PGSC0003DMG400024281	Gamma aminobutyrate transaminase isoform2	turquoise	-0.880304	0.767	-0.483086	-0.715211	0.890776	1.10342	-0.70229	-0.154234	1.46775	0.908076
PGSC0003DMG400019472	Copper chaperone	blue	0.645667	0.682	-0.272802	-0.727726	1.20974	1.64425	0.524065	-0.0893156	0.692625	1.30131
PGSC0003DMG400025492	Peroxidase	blue	0.814311	0.65	-1.18988	-0.998301	0.335179	0.129173	0.468019	0.0909027	0.901697	1.27064
PGSC0003DMG401017090	Patatin-3-Kuras 1	blue	0.855098	0.624	5.21592	#N/A	#N/A	5.36285	-1.05377	-0.527929	1.75335	1.21917
PGSC0003DMG400031294	AP2/ERF domain-containing transcription factor	turquoise	0.629795	0.618	#N/A	0.0801667	-1.61158	-0.718026	2.42061	0.360666	-0.963957	1.08951
PGSC0003DMG400012749	Fasciclin-like arabinogalactan protein 13	blue	0.629891	0.61	-0.495967	-0.475286	0.356969	0.320619	-0.754497	-0.275671	1.97074	1.48629
PGSC0003DMG400010128	Serine protease inhibitor 7	blue	0.635639	0.605	5.05524	0.71374	-1.66655	2.6648	-2.65166	-0.369207	1.32228	-0.977469
PGSC0003DMG400015461	Myb family transcription factor	turquoise	0.713397	0.603	#N/A	2.13474	-3.35347	-5.49011	-1.77093	0.120889	-0.401437	-2.31132
PGSC0003DMG400024936	LOB domain-containing protein	blue	0.929266	0.599	0.898838	0.326546	1.51999	2.07071	-0.723078	-0.716322	1.1541	1.13742
PGSC0003DMG400022233	Indole-3-acetic acid-induced protein ARG7	turquoise	0.800306	0.595	-0.0243092	0.470709	-0.908033	-1.42258	0.0734415	-0.140647	-0.505186	-0.300823
PGSC0003DMG400027916	Inositol-3-phosphate synthase	turquoise	-0.866941	0.587	-0.57275	0.0305459	1.11821	0.494888	-0.290962	-0.404414	-0.0406465	0.0699975
PGSC0003DMG400030177	Zinc finger family protein	blue	0.830514	0.576	-1.20083	-0.257785	0.635106	-0.32308	-0.761288	-0.237794	0.859507	0.336743
PGSC0003DMG400018239	GRIP and coiled-coil domain-containing protein	turquoise	0.620656	0.559	-0.337888	0.284277	-0.460239	-1.10188	0.486882	0.288113	-0.602777	-0.409999
PGSC0003DMG400026215	Cationic amino acid transporter	blue	0.891325	0.548	#N/A	#N/A	#N/A	#N/A	-1.14827	-0.979628	2.18076	2.02295
PGSC0003DMG400020630	Allergen BRSn20	blue	0.922434	0.541	-0.220334	-0.41171	-0.0618989	0.112679	-0.994604	-0.461501	1.43249	0.892415
PGSC0003DMG400017376	Fasciclin-like arabinogalactan protein 19	blue	0.932833	0.525	-0.325159	-0.519392	-0.459388	-0.281781	-0.47227	-0.129293	1.54818	1.20032
PGSC0003DMG400031168	Cyclin-dependent protein kinase	turquoise	0.640699	0.524	-1.7078	0.0908534	0.885366	-0.926341	0.0620136	-0.0824192	0.248227	0.38764
PGSC0003DMG400020906	Plasma membrane intrinsic protein	turquoise	-0.744607	0.518	1.29548	0.63332	-0.361202	0.279766	-1.62832	-0.377658	1.87808	0.622183
PGSC0003DMG402001494	PR10	blue	0.877163	0.514	0.724158	1.11447	0.333458	-0.078683	-0.610912	-0.0540434	1.21118	0.648862
PGSC0003DMG400009513	Aspartic protease inhibitor 5	turquoise	-0.432915	0.51	-0.772274	0.478064	3.44342	2.17113	-2.54493	-0.103199	3.0387	0.58184
PGSC0003DMG403005720	MAPKK	blue	0.93908	0.503	-0.465512	-0.665235	0.51709	0.696152	-0.960001	-0.374811	1.43115	0.838076
PGSC0003DMG400029732	Auxin repressed/dormancy associated protein	turquoise	0.906571	0.502	-1.28815	-0.221762	1.3954	0.31067	0.937021	0.00751878	-1.35368	-0.430862
PGSC0003DMG400020742	Aquaporin	turquoise	-0.68749	0.5	1.39284	0.318085	-0.649192	0.405145	0.0795224	-0.451783	0.64638	1.17322
PGSC0003DMG400027089	DOF domain class transcription factor	blue	0.761109	0.5	-1.58979	-0.705519	-0.0547912	-0.95295	0.0240623	-1.03437	1.04733	2.09704
PGSC0003DMG400011875	Membrane channel protein	turquoise	0.722461	0.5	0.502759	-0.58346	-0.378232	0.693752	2.15485	0.508741	-0.8619	0.778557
PGSC0003DMG400025304	DNA-binding protein MNB1B	blue	0.865479	0.5	0.0125644	-0.103174	0.767566	0.861002	-0.957612	-0.574401	2.24391	1.85675
PGSC0003DMG400025856	Auxin and ethylene responsive GH3	turquoise	0.854515	0.5	#N/A	-0.75778	-0.591099	#N/A	1.58894	0.902466	-0.979756	-0.296358
PGSC0003DMG400025481	WRKY domain class transcription factor	turquoise	0.843575	0.5	-0.365845	0.500938	-1.12477	-2.01205	0.243094	0.00987372	-1.00782	-0.780227
